# Supplementary material for: Bis(acetyl­acetonato-κ2 O,O′)bis­(pyridine-κN)nickel(II) dihydrate
Source: Acta Crystallogr Sect E Struct Rep Online. 2013 Jan 31;69(Pt 2):m131. doi: 10.1107/S1600536813002699 (PMC3569218; doi:10.1107/S1600536813002699)
Supplement: Supplementary file 1 [file e-69-0m131-sup1.cif]

##############################################################################
#                                                                            #
# This CIF contains the data in a paper accepted for publication in          #
# Acta Crystallographica Section E. It conforms to the requirements of       #
# Notes for Authors for Acta Crystallographica Section E, and has been       #
# peer reviewed under the auspices of the IUCr Commission on Journals.       #
#                                                                            #
# Full details of the Crystallographic Information File format               #
# are given in the paper "The Crystallographic Information File (CIF):       #
# a New Standard Archive File for Crystallography" by S. R. Hall, F. H.      #
# Allen and I. D. Brown [Acta Cryst. (1991), A47, 655-685].                  #
#                                                                            #
# The current version of the core CIF dictionary is obtainable from          #
# ftp://ftp.iucr.org/pub/cif_core.dic.                                       #
#                                                                            #
# Software is freely available for graphical display of the structure(s)     #
# in this CIF. For information consult the CIF software page                 #
# http://www.iucr.org/resources/cif/software.                                #
#                                                                            #
# This file may be used for bona fide research purposes within the           #
# scientific community so long as proper attribution is given to the journal # 
# article from which it was obtained.                                        #
#                                                                            #
##############################################################################
data_global
_audit_creation_method     'PLATON <TABLE ACC> option'
_journal_date_recd_electronic     2012-12-21
_journal_date_accepted     2013-01-27
_journal_name_full     'Acta Crystallographica, Section E'
_journal_year     2013
_journal_volume     69
_journal_issue      2
_journal_page_first     m131
_journal_page_last     m131
_journal_paper_category     QM
_journal_paper_doi     10.1107/S1600536813002699
_journal_coeditor_code     KJ2219
_publ_contact_author_name     'Beghidja, Adel.'
_publ_contact_author_address
;
Unit\'e de Recherche de Chimie de l'Environnement et Mol\'eculaire Structurale
(CHEMS), Facult\'e des sciences exactes,d\'epartement de chimie,
Universit\'e de Constantine 1,
25000 Constantine, Algeria
;
_publ_contact_author_email     a_beghidja@yahoo.fr
_publ_contact_author_fax      21E306(3)
_publ_contact_author_phone       2E307(7)
_publ_section_title
;
Bis(acetylacetonato-\k^2^<i>O</i>,<i>O</i>')bis(pyridine-\k<i>N</i>)nickel(II)
dihydrate
;
loop_
    _publ_author_name
    _publ_author_address
    'Boutebdja, Mehdi'
;
Unit\'e de Recherche de Chimie de l'Environnement et
Mol\'eculaire Structurale (CHEMS)
Facult\'e des Sciences Exactes
D\'epartement de Chimie
Universit\'e de Constantine 1
25000 Constantine
Algeria
;
    'Beghidja, Adel'
;
Unit\'e de Recherche de Chimie de l'Environnement et
Mol\'eculaire Structurale (CHEMS)
Facult\'e des Sciences Exactes
D\'epartement de Chimie
Universit\'e de Constantine 1
25000 Constantine
Algeria
;
    'Beghidja, Chahrazed'
;
Unit\'e de Recherche de Chimie de l'Environnement et
Mol\'eculaire Structurale (CHEMS)
Facult\'e des Sciences Exactes
D\'epartement de Chimie
Universit\'e de Constantine 1
25000 Constantine
Algeria
;
data_I
_chemical_name_systematic
;
Bis(acetylacetonato-\k^2^<i>O</i>,<i>O</i>')bis(pyridine-\k<i>N</i>)nickel(II)
dihydrate
;
_chemical_name_common     ?
_chemical_formula_moiety     C20H24N2NiO4,2(H2O)
_chemical_formula_sum     'C20 H28 N2 Ni O6'
_chemical_formula_structural     ?
_chemical_formula_iupac     '[Ni (C5 H7 O2)2 (C5 H5 N)2], 2H2 O'
_chemical_formula_weight     451.13
_symmetry_cell_setting     monoclinic
_symmetry_space_group_name_H-M     'P 21/c'
_symmetry_space_group_name_Hall     '-P 2ybc'
loop_
    _symmetry_equiv_pos_site_id
    _symmetry_equiv_pos_as_xyz
    1 x,y,z
    2 -x,1/2+y,1/2-z
    3 -x,-y,-z
    4 x,1/2-y,1/2+z
_cell_length_a     16.362(5)
_cell_length_b     14.476(5)
_cell_length_c     9.543(5)
_cell_angle_alpha     90
_cell_angle_beta     91.510(5)
_cell_angle_gamma     90
_cell_volume     2259.5(16)
_cell_formula_units_Z     4
_cell_measurement_reflns_used     9929
_cell_measurement_theta_min     2.56
_cell_measurement_theta_max     28.31
_cell_measurement_temperature     296(2)
_cell_special_details
;
;
_exptl_crystal_description     Block
_exptl_crystal_colour     Blue
_exptl_crystal_size_max     0.150
_exptl_crystal_size_mid     0.120
_exptl_crystal_size_min     0.100
_exptl_crystal_size_rad     ?
_exptl_crystal_density_diffrn     1.326
_exptl_crystal_density_meas     ?
_exptl_crystal_density_method     'Not Measured'
_exptl_crystal_F_000     952
_exptl_absorpt_coefficient_mu     0.894
_exptl_absorpt_correction_type     none
_exptl_absorpt_process_details     ?
_exptl_absorpt_correction_T_min     ?
_exptl_absorpt_correction_T_max     ?
_exptl_special_details
;
;
_diffrn_ambient_temperature     296(2)
_diffrn_radiation_type     MoK\a
_diffrn_radiation_wavelength     0.71073
_diffrn_radiation_source     'sealed tube'
_diffrn_radiation_monochromator     graphite
_diffrn_measurement_device_type     'Bruker APEXII CCD'
_diffrn_measurement_method     '\f and \w scans'
_diffrn_detector_area_resol_mean     18.4
_diffrn_reflns_number     55078
_diffrn_reflns_av_R_equivalents     0.0181
_diffrn_reflns_av_sigmaI/netI     0.0113
_diffrn_reflns_theta_min     1.24
_diffrn_reflns_theta_max     28.31
_diffrn_reflns_theta_full     28.31
_diffrn_measured_fraction_theta_max     0.994
_diffrn_measured_fraction_theta_full     0.994
_diffrn_reflns_limit_h_min     -21
_diffrn_reflns_limit_h_max     21
_diffrn_reflns_limit_k_min     -18
_diffrn_reflns_limit_k_max     19
_diffrn_reflns_limit_l_min     -12
_diffrn_reflns_limit_l_max     12
_diffrn_reflns_reduction_process
;
;
_diffrn_standards_number     0
_diffrn_standards_interval_count     .
_diffrn_standards_interval_time     .
_diffrn_standards_decay_%     ?
loop_
    _diffrn_standard_refln_index_h
    _diffrn_standard_refln_index_k
    _diffrn_standard_refln_index_l
    ? ? ?
_refine_special_details
;
Refinement on <i>F</i>^2^ for ALL reflections except those flagged by the user
for potential systematic errors. Weighted <i>R</i>-factors <i>wR</i> and all
goodnesses of fit <i>S</i> are based on <i>F</i>^2^, conventional
<i>R</i>-factors <i>R</i> are based on <i>F</i>, with <i>F</i> set to zero for
negative <i>F</i>^2^. The observed criterion of <i>F</i>^2^ > \s(<i>F</i>^2^)
is used only for calculating -<i>R</i>-factor-obs <i>etc</i>. and is not
relevant to the choice of reflections for refinement. <i>R</i>-factors based
on <i>F</i>^2^ are statistically about twice as large as those based on
<i>F</i>, and <i>R</i>-factors based on ALL data will be even larger.
;
_reflns_number_total     5587
_reflns_number_gt     4298
_reflns_threshold_expression     I>2\s(I)
_refine_ls_structure_factor_coef     Fsqd
_refine_ls_matrix_type     full
_refine_ls_R_factor_all     0.0479
_refine_ls_R_factor_gt     0.0342
_refine_ls_wR_factor_gt     0.0903
_refine_ls_wR_factor_ref     0.1027
_refine_ls_goodness_of_fit_ref     1.046
_refine_ls_restrained_S_all     1.062
_refine_ls_number_reflns     5587
_refine_ls_number_parameters     269
_refine_ls_number_restraints     6
_refine_ls_number_constraints     ?
_refine_ls_hydrogen_treatment     constr
_refine_ls_weighting_scheme     calc
_refine_ls_weighting_details
         'calc w=1/[\s^2^(Fo^2^)+(0.0451P)^2^+0.9372P] where P=(Fo^2^+2Fc^2^)/3'
_atom_sites_solution_hydrogens     geom
_atom_sites_solution_primary     direct
_atom_sites_solution_secondary     difmap
_refine_ls_shift/su_max     0.000
_refine_ls_shift/su_mean     0.000
_refine_diff_density_max     0.219
_refine_diff_density_min     -0.246
_refine_ls_extinction_method     'none'
_refine_ls_abs_structure_details     ?
_refine_ls_abs_structure_Flack     .
loop_
    _atom_type_symbol
    _atom_type_description
    _atom_type_scat_dispersion_real
    _atom_type_scat_dispersion_imag
    _atom_type_scat_source
    O O 0.0106 0.0060 'International Tables Vol C Tables 4.2.6.8 and 6.1.1.4'
    Ni Ni 0.3393 1.1124 'International Tables Vol C Tables 4.2.6.8 and 6.1.1.4'
    N N 0.0061 0.0033 'International Tables Vol C Tables 4.2.6.8 and 6.1.1.4'
    H H 0.0000 0.0000 'International Tables Vol C Tables 4.2.6.8 and 6.1.1.4'
    C C 0.0033 0.0016 'International Tables Vol C Tables 4.2.6.8 and 6.1.1.4'
_computing_data_collection     'APEX2 (Bruker, 2006)'
_computing_cell_refinement     'SAINT (Bruker, 2006)'
_computing_data_reduction     'SAINT (Bruker, 2006)'
_computing_structure_solution     'SHELXS97 (Sheldrick, 2008)'
_computing_structure_refinement     'SHELXL97 (Sheldrick, 2008)'
_computing_molecular_graphics     'ATOMS (Dowty, 1995)'
_computing_publication_material     'WinGX (Farrugia, 2012)'
loop_
    _atom_site_type_symbol
    _atom_site_label
    _atom_site_fract_x
    _atom_site_fract_y
    _atom_site_fract_z
    _atom_site_U_iso_or_equiv
    _atom_site_thermal_displace_type
    _atom_site_calc_flag
    _atom_site_refinement_flags
    _atom_site_occupancy
    Ni Ni1 0.50000 0.50000 0.50000 0.03880(10)
                                             Uani . . 1.000
    O O1 0.59123(8) 0.40479(9) 0.52664(13) 0.0504(4) Uani . . 1.000
    O O2 0.47500(7) 0.45218(9) 0.30232(12) 0.0478(4) Uani . . 1.000
    N N1 0.41637(9) 0.40607(11) 0.58429(15) 0.0458(4) Uani . . 1.000
    C C1 0.43286(13) 0.36179(16) 0.7042(2) 0.0623(7) Uani . . 1.000
    C C2 0.38029(16) 0.29902(19) 0.7614(3) 0.0771(9) Uani . . 1.000
    C C3 0.30771(15) 0.27972(18) 0.6921(3) 0.0771(9) Uani . . 1.000
    C C4 0.29001(13) 0.32532(18) 0.5691(2) 0.0703(8) Uani . . 1.000
    C C5 0.34512(11) 0.38751(15) 0.5184(2) 0.0549(6) Uani . . 1.000
    C C6 0.68575(14) 0.28756(18) 0.4746(3) 0.0733(8) Uani . . 1.000
    C C7 0.61380(11) 0.34840(14) 0.43447(19) 0.0502(6) Uani . . 1.000
    C C8 0.57898(14) 0.33964(17) 0.3012(2) 0.0663(8) Uani . . 1.000
    C C9 0.51543(12) 0.39087(14) 0.24124(18) 0.0509(6) Uani . . 1.000
    C C10 0.49162(19) 0.3735(2) 0.0893(2) 0.0821(9) Uani . . 1.000
    Ni Ni2 0.00000 0.50000 0.50000 0.04540(10)
                                             Uani . . 1.000
    O O3 0.05752(8) 0.38202(8) 0.44348(15) 0.0548(4) Uani . . 1.000
    O O4 -0.07630(8) 0.43023(9) 0.62668(15) 0.0553(4) Uani . . 1.000
    N N2 0.08437(10) 0.51694(10) 0.67131(18) 0.0518(5) Uani . . 1.000
    C C11 0.16473(15) 0.51415(17) 0.6544(3) 0.0696(8) Uani . . 1.000
    C C12 0.22079(17) 0.5225(2) 0.7630(3) 0.0834(10) Uani . . 1.000
    C C13 0.19364(18) 0.53429(18) 0.8970(3) 0.0774(9) Uani . . 1.000
    C C14 0.11092(17) 0.53708(17) 0.9161(3) 0.0722(9) Uani . . 1.000
    C C15 0.05890(14) 0.52919(14) 0.8021(2) 0.0602(7) Uani . . 1.000
    C C16 0.08741(14) 0.22314(14) 0.4275(3) 0.0663(8) Uani . . 1.000
    C C17 0.03892(11) 0.30288(11) 0.48564(19) 0.0464(5) Uani . . 1.000
    C C18 -0.02264(13) 0.28323(12) 0.5796(2) 0.0552(6) Uani . . 1.000
    C C19 -0.07502(11) 0.34409(12) 0.64369(18) 0.0449(5) Uani . . 1.000
    C C20 -0.13618(13) 0.30541(16) 0.7449(2) 0.0629(7) Uani . . 1.000
    O O1W 0.33029(12) 0.55261(16) 0.2056(2) 0.0998(8) Uani . . 1.000
    O O2W 0.18999(13) 0.41332(17) 0.2490(2) 0.1108(9) Uani . . 1.000
    H H1 0.48220 0.37390 0.75120 0.0750 Uiso calc R 1.000
    H H2 0.39370 0.27000 0.84590 0.0930 Uiso calc R 1.000
    H H3 0.27140 0.23680 0.72780 0.0930 Uiso calc R 1.000
    H H4 0.24100 0.31420 0.52040 0.0840 Uiso calc R 1.000
    H H5 0.33240 0.41800 0.43490 0.0660 Uiso calc R 1.000
    H H6A 0.68450 0.27370 0.57290 0.1100 Uiso calc R 1.000
    H H6B 0.73570 0.31920 0.45470 0.1100 Uiso calc R 1.000
    H H6C 0.68270 0.23120 0.42180 0.1100 Uiso calc R 1.000
    H H8 0.60090 0.29390 0.24500 0.0800 Uiso calc R 1.000
    H H10A 0.43520 0.38940 0.07350 0.1230 Uiso calc R 1.000
    H H10B 0.49960 0.30950 0.06770 0.1230 Uiso calc R 1.000
    H H10C 0.52500 0.41070 0.03030 0.1230 Uiso calc R 1.000
    H H11 0.18390 0.50610 0.56430 0.0840 Uiso calc R 1.000
    H H12 0.27650 0.52020 0.74620 0.1000 Uiso calc R 1.000
    H H13 0.23040 0.54020 0.97250 0.0930 Uiso calc R 1.000
    H H14 0.09040 0.54420 1.00550 0.0870 Uiso calc R 1.000
    H H15 0.00300 0.53250 0.81620 0.0720 Uiso calc R 1.000
    H H16A 0.12230 0.24540 0.35560 0.0990 Uiso calc R 1.000
    H H16B 0.05050 0.17770 0.38880 0.0990 Uiso calc R 1.000
    H H16C 0.12020 0.19580 0.50150 0.0990 Uiso calc R 1.000
    H H18 -0.02930 0.22120 0.60200 0.0660 Uiso calc R 1.000
    H H20A -0.18290 0.34540 0.74740 0.0940 Uiso calc R 1.000
    H H20B -0.11120 0.30130 0.83690 0.0940 Uiso calc R 1.000
    H H20C -0.15310 0.24500 0.71440 0.0940 Uiso calc R 1.000
    H H11W 0.35400 0.50780 0.17200 0.1500 Uiso . R 1.000
    H H22W 0.35500 0.57180 0.27800 0.1500 Uiso . R 1.000
    H H1W 0.15010 0.41390 0.30310 0.1660 Uiso . R 1.000
    H H2W 0.20310 0.47070 0.25810 0.1660 Uiso . R 1.000
loop_
    _atom_site_aniso_label
    _atom_site_aniso_U_11
    _atom_site_aniso_U_22
    _atom_site_aniso_U_33
    _atom_site_aniso_U_12
    _atom_site_aniso_U_13
    _atom_site_aniso_U_23
    Ni1 0.0400(2) 0.0425(2) 0.0336(2) 0.00050(10)
                                                -0.00260(10)
                                                           -0.00440(10)
    O1 0.0492(7) 0.0560(7) 0.0456(6) 0.0076(6) -0.0067(5) -0.0061(6)
    O2 0.0511(7) 0.0537(7) 0.0383(6) 0.0006(6) -0.0061(5) -0.0068(5)
    N1 0.0468(8) 0.0504(8) 0.0402(7) -0.0042(6) -0.0011(6) -0.0032(6)
    C1 0.0618(12) 0.0696(13) 0.0550(11) -0.0134(10) -0.0092(9) 0.0098(10)
    C2 0.0854(17) 0.0819(17) 0.0640(13) -0.0222(13) 0.0003(12) 0.0185(12)
    C3 0.0743(15) 0.0784(16) 0.0795(15) -0.0278(13) 0.0189(12) 0.0000(13)
    C4 0.0523(11) 0.0885(16) 0.0700(13) -0.0208(11) 0.0018(10) -0.0099(12)
    C5 0.0479(10) 0.0685(12) 0.0480(9) -0.0059(9) -0.0016(8) -0.0052(9)
    C6 0.0612(13) 0.0821(16) 0.0767(14) 0.0246(12) 0.0031(11) 0.0002(12)
    C7 0.0452(9) 0.0539(10) 0.0517(10) 0.0038(8) 0.0076(7) -0.0003(8)
    C8 0.0707(13) 0.0781(15) 0.0503(11) 0.0186(11) 0.0041(9) -0.0187(10)
    C9 0.0597(11) 0.0565(11) 0.0366(8) -0.0056(9) 0.0031(7) -0.0058(8)
    C10 0.117(2) 0.0896(17) 0.0392(10) 0.0126(15) -0.0071(11) -0.0138(11)
    Ni2 0.0479(2) 0.0291(2) 0.0602(2) 0.00210(10)
                                                0.0166(2) 0.00290(10)
    O3 0.0569(8) 0.0353(6) 0.0730(9) 0.0058(5) 0.0172(6) -0.0004(6)
    O4 0.0558(7) 0.0408(7) 0.0703(8) -0.0018(6) 0.0198(6) 0.0068(6)
    N2 0.0554(9) 0.0389(7) 0.0615(9) 0.0026(6) 0.0120(7) 0.0016(7)
    C11 0.0579(13) 0.0834(16) 0.0680(14) 0.0098(11) 0.0090(10) -0.0047(11)
    C12 0.0616(14) 0.102(2) 0.0864(18) 0.0118(14) -0.0030(13) -0.0064(15)
    C13 0.0899(18) 0.0682(15) 0.0734(15) 0.0006(13) -0.0124(13) -0.0001(12)
    C14 0.0941(18) 0.0618(13) 0.0613(13) -0.0074(13) 0.0111(12) -0.0023(11)
    C15 0.0655(13) 0.0493(10) 0.0667(13) -0.0038(9) 0.0165(10) -0.0018(9)
    C16 0.0661(13) 0.0401(10) 0.0920(16) 0.0103(9) -0.0103(11) -0.0159(10)
    C17 0.0490(9) 0.0346(8) 0.0549(10) 0.0015(7) -0.0133(7) -0.0053(7)
    C18 0.0684(12) 0.0327(8) 0.0644(11) -0.0072(8) -0.0026(9) 0.0044(8)
    C19 0.0475(9) 0.0425(9) 0.0442(9) -0.0102(7) -0.0103(7) 0.0058(7)
    C20 0.0660(12) 0.0641(13) 0.0586(11) -0.0177(10) 0.0023(9) 0.0164(10)
    O1W 0.0906(13) 0.1176(17) 0.0896(13) 0.0192(12) -0.0296(10) -0.0028(12)
    O2W 0.1004(15) 0.1241(18) 0.1093(16) 0.0189(13) 0.0298(12) -0.0021(13)
_geom_special_details
;
Bond distances, angles <i>etc</i>. have been calculated using the rounded
fractional coordinates. All su's are estimated from the variances of the
(full) variance-covariance matrix. The cell e.s.d.'s are taken into account in
the estimation of distances, angles and torsion angles
;
loop_
    _geom_bond_atom_site_label_1
    _geom_bond_atom_site_label_2
    _geom_bond_site_symmetry_1
    _geom_bond_site_symmetry_2
    _geom_bond_distance
    _geom_bond_publ_flag
    Ni1 O1 . . 2.0427(17) yes
    Ni1 O2 . . 2.0407(16) yes
    Ni1 N1 . . 2.1039(19) yes
    Ni1 O1 . 3_666 2.0427(17) no
    Ni1 O2 . 3_666 2.0407(16) no
    Ni1 N1 . 3_666 2.1039(19) no
    Ni2 N2 . 3_566 2.126(2) no
    Ni2 N2 . . 2.126(2) yes
    Ni2 O3 . . 2.0299(16) yes
    Ni2 O4 . . 2.0297(17) yes
    Ni2 O3 . 3_566 2.0298(16) no
    Ni2 O4 . 3_566 2.0297(17) no
    O1 C7 . . 1.262(2) no
    O2 C9 . . 1.259(2) no
    O3 C17 . . 1.254(2) no
    O4 C19 . . 1.258(2) no
    O1W H22W . . 0.8400 no
    O1W H11W . . 0.8300 no
    O2W H2W . . 0.8600 no
    O2W H1W . . 0.8400 no
    N1 C5 . . 1.337(2) no
    N1 C1 . . 1.333(3) no
    N2 C11 . . 1.330(3) no
    N2 C15 . . 1.338(3) no
    C1 C2 . . 1.374(4) no
    C2 C3 . . 1.373(4) no
    C3 C4 . . 1.371(4) no
    C4 C5 . . 1.371(3) no
    C6 C7 . . 1.511(3) no
    C7 C8 . . 1.386(3) no
    C8 C9 . . 1.388(3) no
    C9 C10 . . 1.513(3) no
    C1 H1 . . 0.9300 no
    C2 H2 . . 0.9300 no
    C3 H3 . . 0.9300 no
    C4 H4 . . 0.9300 no
    C5 H5 . . 0.9300 no
    C6 H6A . . 0.9600 no
    C6 H6C . . 0.9600 no
    C6 H6B . . 0.9600 no
    C8 H8 . . 0.9300 no
    C10 H10B . . 0.9600 no
    C10 H10A . . 0.9600 no
    C10 H10C . . 0.9600 no
    C11 C12 . . 1.371(4) no
    C12 C13 . . 1.375(4) no
    C13 C14 . . 1.371(4) no
    C14 C15 . . 1.368(4) no
    C16 C17 . . 1.514(3) no
    C17 C18 . . 1.395(3) no
    C18 C19 . . 1.383(3) no
    C19 C20 . . 1.516(3) no
    C11 H11 . . 0.9300 no
    C12 H12 . . 0.9300 no
    C13 H13 . . 0.9300 no
    C14 H14 . . 0.9300 no
    C15 H15 . . 0.9300 no
    C16 H16A . . 0.9600 no
    C16 H16B . . 0.9600 no
    C16 H16C . . 0.9600 no
    C18 H18 . . 0.9300 no
    C20 H20B . . 0.9600 no
    C20 H20C . . 0.9600 no
    C20 H20A . . 0.9600 no
loop_
    _geom_contact_atom_site_label_1
    _geom_contact_atom_site_label_2
    _geom_contact_distance
    _geom_contact_site_symmetry_1
    _geom_contact_site_symmetry_2
    _geom_contact_publ_flag
    Ni1 O1W 3.972(3) . . no
    Ni1 O1W 3.972(3) . 3_666 no
    Ni1 H22W 3.3100 . . no
    Ni1 H22W 3.3100 . 3_666 no
    Ni2 H1W 3.3700 . 3_566 no
    Ni2 H1W 3.3700 . . no
    O1 N1 2.928(2) . . no
    O1 O2 2.908(2) . . no
    O1 N1 2.937(3) . 3_666 no
    O1 O1W 2.896(3) . 3_666 no
    O1 O2 2.867(2) . 3_666 no
    O1 C9 2.970(3) . . no
    O1 C5 3.215(3) . 3_666 no
    O1 C1 3.195(3) . . no
    O1W Ni1 3.972(3) . . no
    O1W O2 2.908(3) . . no
    O1W O2W 3.092(4) . . no
    O1W Ni1 3.972(3) . . no
    O1W O1 2.896(3) . 3_666 no
    O2 O1W 2.908(3) . . no
    O2 C7 2.976(3) . . no
    O2 O1 2.908(2) . . no
    O2 C1 3.088(3) . 3_666 no
    O2 N1 2.957(2) . . no
    O2 C5 3.143(3) . . no
    O2 O1 2.867(2) . 3_666 no
    O2 N1 2.905(2) . 3_666 no
    O2W O1W 3.092(4) . . no
    O2W O4 3.180(3) . 3_566 no
    O2W O3 2.926(3) . . no
    O3 N2 2.932(3) . 3_566 no
    O3 O4 2.922(2) . . no
    O3 C19 2.979(3) . . no
    O3 O2W 2.926(3) . . no
    O3 C11 3.256(3) . . no
    O3 O4 2.818(2) . 3_566 no
    O3 N2 2.947(3) . . no
    O3 C15 3.246(3) . 3_566 no
    O4 N2 2.934(3) . . no
    O4 O3 2.818(2) . 3_566 no
    O4 C17 2.983(3) . . no
    O4 C15 3.091(3) . . no
    O4 O2W 3.180(3) . 3_566 no
    O4 N2 2.944(3) . 3_566 no
    O4 O3 2.922(2) . . no
    O4 C11 3.120(4) . 3_566 no
    O1 H22W 2.0700 . 3_666 no
    O1 H5 2.8700 . 3_666 no
    O1 H1 2.8600 . . no
    O1W H6C 2.8600 . 2_655 no
    O1W H20A 2.8700 . 3_566 no
    O1W H13 2.7300 . 1_554 no
    O1W H2W 2.4600 . . no
    O2 H1 2.6700 . 3_666 no
    O2 H22W 2.6200 . . no
    O2 H11W 2.4500 . . no
    O2 H5 2.7300 . . no
    O2W H5 2.8900 . . no
    O2W H3 2.5600 . 4_554 no
    O2W H16A 2.8700 . . no
    O3 H1W 2.1000 . . no
    O3 H15 2.9200 . 3_566 no
    O4 H15 2.6500 . . no
    O4 H1W 2.6500 . 3_566 no
    O4 H11 2.6600 . 3_566 no
    O4 H2W 2.7700 . 3_566 no
    N1 O1 2.928(2) . . no
    N1 O2 2.957(2) . . no
    N1 O1 2.937(3) . 3_666 no
    N1 O2 2.905(2) . 3_666 no
    N2 O4 2.934(3) . . no
    N2 O4 2.944(3) . 3_566 no
    N2 O3 2.947(3) . . no
    N2 O3 2.932(3) . 3_566 no
    C2 C10 3.523(4) . 4_555 no
    C2 C9 3.536(4) . 4_555 no
    C4 C11 3.525(4) . . no
    C9 C2 3.536(4) . 4_554 no
    C10 C2 3.523(4) . 4_554 no
    C11 C4 3.525(4) . . no
    C1 H10B 3.0200 . 4_555 no
    C4 H2 3.0800 . 4_554 no
    C5 H2 2.9300 . 4_554 no
    C7 H22W 3.0100 . 3_666 no
    C10 H11W 3.0900 . . no
    C14 H18 2.9800 . 2_556 no
    C15 H18 2.9700 . 2_556 no
    C16 H4 2.9500 . . no
    C17 H1W 3.0200 . . no
    C18 H20B 2.9600 . 4_554 no
    C19 H16B 3.0900 . 4_555 no
    H1 O2 2.6700 . 3_666 no
    H1 O1 2.8600 . . no
    H1W O3 2.1000 . . no
    H1W C17 3.0200 . . no
    H1W Ni2 3.3700 . . no
    H1W O4 2.6500 . 3_566 no
    H1W H16A 2.5300 . . no
    H1W Ni2 3.3700 . . no
    H2 C4 3.0800 . 4_555 no
    H2 C5 2.9300 . 4_555 no
    H2W O4 2.7700 . 3_566 no
    H2W O1W 2.4600 . . no
    H3 O2W 2.5600 . 4_555 no
    H4 C16 2.9500 . . no
    H5 O2W 2.8900 . . no
    H5 O1 2.8700 . 3_666 no
    H5 O2 2.7300 . . no
    H6A H8 2.3800 . 4_555 no
    H6C O1W 2.8600 . 2_645 no
    H6C H8 2.3100 . . no
    H8 H10B 2.3500 . . no
    H8 H6A 2.3800 . 4_554 no
    H8 H6C 2.3100 . . no
    H10A H11W 2.3800 . . no
    H10B C1 3.0200 . 4_554 no
    H10B H8 2.3500 . . no
    H11 O4 2.6600 . 3_566 no
    H11W O2 2.4500 . . no
    H11W C10 3.0900 . . no
    H11W H10A 2.3800 . . no
    H13 O1W 2.7300 . 1_556 no
    H14 H15 2.5700 . 3_567 no
    H15 H14 2.5700 . 3_567 no
    H15 O4 2.6500 . . no
    H15 O3 2.9200 . 3_566 no
    H16A O2W 2.8700 . . no
    H16A H1W 2.5300 . . no
    H16B C19 3.0900 . 4_554 no
    H16B H18 2.5300 . . no
    H18 C15 2.9700 . 2_546 no
    H18 C14 2.9800 . 2_546 no
    H18 H16B 2.5300 . . no
    H18 H20C 2.3400 . . no
    H20A O1W 2.8700 . 3_566 no
    H20B C18 2.9600 . 4_555 no
    H20C H18 2.3400 . . no
    H22W C7 3.0100 . 3_666 no
    H22W Ni1 3.3100 . . no
    H22W O2 2.6200 . . no
    H22W Ni1 3.3100 . . no
    H22W O1 2.0700 . 3_666 no
loop_
    _geom_angle_atom_site_label_1
    _geom_angle_atom_site_label_2
    _geom_angle_atom_site_label_3
    _geom_angle_site_symmetry_1
    _geom_angle_site_symmetry_2
    _geom_angle_site_symmetry_3
    _geom_angle
    _geom_angle_publ_flag
    O1 Ni1 O2 . . . 90.81(5) no
    O1 Ni1 N1 . . . 89.82(6) no
    O1 Ni1 O1 . . 3_666 180.00 no
    O1 Ni1 O2 . . 3_666 89.19(5) no
    O1 Ni1 N1 . . 3_666 90.18(6) no
    O2 Ni1 N1 . . . 91.01(5) no
    O1 Ni1 O2 3_666 . . 89.19(5) no
    O2 Ni1 O2 . . 3_666 180.00 no
    O2 Ni1 N1 . . 3_666 88.99(5) no
    O1 Ni1 N1 3_666 . . 90.18(6) no
    O2 Ni1 N1 3_666 . . 88.99(5) no
    N1 Ni1 N1 . . 3_666 180.00 no
    O1 Ni1 O2 3_666 . 3_666 90.81(5) no
    O1 Ni1 N1 3_666 . 3_666 89.82(6) no
    O2 Ni1 N1 3_666 . 3_666 91.01(5) no
    O4 Ni2 N2 . . . 89.80(6) no
    O3 Ni2 O4 3_566 . . 87.92(5) no
    O4 Ni2 O4 . . 3_566 180.00 no
    O4 Ni2 N2 . . 3_566 90.20(6) no
    O3 Ni2 N2 3_566 . . 89.70(6) no
    O4 Ni2 N2 3_566 . . 90.20(6) no
    N2 Ni2 N2 . . 3_566 180.00 no
    O3 Ni2 O4 3_566 . 3_566 92.08(5) no
    O3 Ni2 N2 3_566 . 3_566 90.30(6) no
    O4 Ni2 N2 3_566 . 3_566 89.80(6) no
    O3 Ni2 O4 . . . 92.08(5) no
    O3 Ni2 N2 . . . 90.30(6) no
    O3 Ni2 O3 . . 3_566 180.00 no
    O3 Ni2 O4 . . 3_566 87.92(5) no
    O3 Ni2 N2 . . 3_566 89.70(6) no
    Ni1 O1 C7 . . . 125.16(12) no
    Ni1 O2 C9 . . . 124.90(11) no
    Ni2 O3 C17 . . . 124.41(12) no
    Ni2 O4 C19 . . . 124.19(12) no
    H11W O1W H22W . . . 111.00 no
    H1W O2W H2W . . . 97.00 no
    Ni1 N1 C1 . . . 121.33(13) no
    Ni1 N1 C5 . . . 121.19(13) no
    C1 N1 C5 . . . 117.47(17) no
    Ni2 N2 C15 . . . 121.38(14) no
    C11 N2 C15 . . . 116.8(2) no
    Ni2 N2 C11 . . . 121.83(16) no
    N1 C1 C2 . . . 123.0(2) no
    C1 C2 C3 . . . 119.1(2) no
    C2 C3 C4 . . . 118.4(2) no
    C3 C4 C5 . . . 119.5(2) no
    N1 C5 C4 . . . 122.63(18) no
    C6 C7 C8 . . . 118.55(19) no
    O1 C7 C8 . . . 125.31(18) no
    O1 C7 C6 . . . 116.13(18) no
    C7 C8 C9 . . . 127.9(2) no
    O2 C9 C10 . . . 115.84(18) no
    O2 C9 C8 . . . 125.64(17) no
    C8 C9 C10 . . . 118.52(19) no
    N1 C1 H1 . . . 118.00 no
    C2 C1 H1 . . . 119.00 no
    C1 C2 H2 . . . 120.00 no
    C3 C2 H2 . . . 120.00 no
    C4 C3 H3 . . . 121.00 no
    C2 C3 H3 . . . 121.00 no
    C3 C4 H4 . . . 120.00 no
    C5 C4 H4 . . . 120.00 no
    C4 C5 H5 . . . 119.00 no
    N1 C5 H5 . . . 119.00 no
    H6A C6 H6B . . . 109.00 no
    H6A C6 H6C . . . 109.00 no
    C7 C6 H6A . . . 109.00 no
    C7 C6 H6B . . . 109.00 no
    H6B C6 H6C . . . 110.00 no
    C7 C6 H6C . . . 109.00 no
    C7 C8 H8 . . . 116.00 no
    C9 C8 H8 . . . 116.00 no
    H10A C10 H10C . . . 109.00 no
    H10B C10 H10C . . . 109.00 no
    C9 C10 H10C . . . 109.00 no
    H10A C10 H10B . . . 110.00 no
    C9 C10 H10A . . . 109.00 no
    C9 C10 H10B . . . 109.00 no
    N2 C11 C12 . . . 123.3(3) no
    C11 C12 C13 . . . 119.2(3) no
    C12 C13 C14 . . . 118.1(3) no
    C13 C14 C15 . . . 119.2(3) no
    N2 C15 C14 . . . 123.4(2) no
    C16 C17 C18 . . . 118.30(16) no
    O3 C17 C18 . . . 125.29(16) no
    O3 C17 C16 . . . 116.41(17) no
    C17 C18 C19 . . . 128.36(16) no
    O4 C19 C20 . . . 116.07(16) no
    O4 C19 C18 . . . 125.66(17) no
    C18 C19 C20 . . . 118.27(17) no
    C12 C11 H11 . . . 118.00 no
    N2 C11 H11 . . . 118.00 no
    C13 C12 H12 . . . 120.00 no
    C11 C12 H12 . . . 120.00 no
    C14 C13 H13 . . . 121.00 no
    C12 C13 H13 . . . 121.00 no
    C13 C14 H14 . . . 120.00 no
    C15 C14 H14 . . . 120.00 no
    N2 C15 H15 . . . 118.00 no
    C14 C15 H15 . . . 118.00 no
    C17 C16 H16C . . . 109.00 no
    H16A C16 H16B . . . 110.00 no
    C17 C16 H16B . . . 109.00 no
    H16B C16 H16C . . . 110.00 no
    H16A C16 H16C . . . 109.00 no
    C17 C16 H16A . . . 109.00 no
    C17 C18 H18 . . . 116.00 no
    C19 C18 H18 . . . 116.00 no
    C19 C20 H20B . . . 109.00 no
    C19 C20 H20C . . . 109.00 no
    H20A C20 H20C . . . 109.00 no
    H20B C20 H20C . . . 109.00 no
    H20A C20 H20B . . . 110.00 no
    C19 C20 H20A . . . 109.00 no
loop_
    _geom_torsion_atom_site_label_1
    _geom_torsion_atom_site_label_2
    _geom_torsion_atom_site_label_3
    _geom_torsion_atom_site_label_4
    _geom_torsion_site_symmetry_1
    _geom_torsion_site_symmetry_2
    _geom_torsion_site_symmetry_3
    _geom_torsion_site_symmetry_4
    _geom_torsion
    _geom_torsion_publ_flag
    O2 Ni1 O1 C7 . . . . 2.88(15) no
    N1 Ni1 O1 C7 . . . . 93.89(15) no
    O2 Ni1 O1 C7 3_666 . . . -177.12(15) no
    N1 Ni1 O1 C7 3_666 . . . -86.11(15) no
    O1 Ni1 O2 C9 . . . . -4.80(15) no
    N1 Ni1 O2 C9 . . . . -94.64(15) no
    O1 Ni1 O2 C9 3_666 . . . 175.20(15) no
    N1 Ni1 O2 C9 3_666 . . . 85.37(15) no
    O1 Ni1 N1 C1 . . . . 49.00(15) no
    O2 Ni1 N1 C1 . . . . 139.81(15) no
    O1 Ni1 N1 C1 3_666 . . . -131.00(15) no
    O2 Ni1 N1 C1 3_666 . . . -40.19(15) no
    O1 Ni1 N1 C5 . . . . -129.99(15) no
    O2 Ni1 N1 C5 . . . . -39.18(15) no
    O1 Ni1 N1 C5 3_666 . . . 50.01(15) no
    O2 Ni1 N1 C5 3_666 . . . 140.82(15) no
    O4 Ni2 N2 C15 3_566 . . . 145.01(15) no
    O4 Ni2 O3 C17 . . . . 1.15(15) no
    N2 Ni2 O3 C17 . . . . 90.97(15) no
    O4 Ni2 O3 C17 3_566 . . . -178.85(15) no
    N2 Ni2 O3 C17 3_566 . . . -89.04(15) no
    O3 Ni2 O4 C19 . . . . -0.32(15) no
    N2 Ni2 O4 C19 . . . . -90.61(15) no
    O3 Ni2 O4 C19 3_566 . . . 179.68(15) no
    N2 Ni2 O4 C19 3_566 . . . 89.39(15) no
    O3 Ni2 N2 C11 . . . . 51.62(16) no
    O4 Ni2 N2 C11 . . . . 143.71(16) no
    O3 Ni2 N2 C11 3_566 . . . -128.38(16) no
    O4 Ni2 N2 C11 3_566 . . . -36.29(16) no
    O3 Ni2 N2 C15 . . . . -127.07(15) no
    O4 Ni2 N2 C15 . . . . -34.99(15) no
    O3 Ni2 N2 C15 3_566 . . . 52.93(15) no
    Ni1 O1 C7 C6 . . . . 176.78(14) no
    Ni1 O1 C7 C8 . . . . -2.0(3) no
    Ni1 O2 C9 C8 . . . . 6.1(3) no
    Ni1 O2 C9 C10 . . . . -173.57(15) no
    Ni2 O3 C17 C18 . . . . -1.4(3) no
    Ni2 O3 C17 C16 . . . . 178.01(14) no
    Ni2 O4 C19 C20 . . . . 178.97(12) no
    Ni2 O4 C19 C18 . . . . -0.4(3) no
    C1 N1 C5 C4 . . . . -0.3(3) no
    Ni1 N1 C1 C2 . . . . -179.04(18) no
    Ni1 N1 C5 C4 . . . . 178.68(16) no
    C5 N1 C1 C2 . . . . 0.0(3) no
    Ni2 N2 C11 C12 . . . . -178.3(2) no
    C15 N2 C11 C12 . . . . 0.4(3) no
    C11 N2 C15 C14 . . . . -1.2(3) no
    Ni2 N2 C15 C14 . . . . 177.59(17) no
    N1 C1 C2 C3 . . . . 0.7(4) no
    C1 C2 C3 C4 . . . . -1.1(4) no
    C2 C3 C4 C5 . . . . 0.7(4) no
    C3 C4 C5 N1 . . . . 0.0(3) no
    O1 C7 C8 C9 . . . . 1.8(4) no
    C6 C7 C8 C9 . . . . -177.0(2) no
    C7 C8 C9 C10 . . . . 175.5(2) no
    C7 C8 C9 O2 . . . . -4.1(4) no
    N2 C11 C12 C13 . . . . 0.1(4) no
    C11 C12 C13 C14 . . . . 0.1(4) no
    C12 C13 C14 C15 . . . . -0.8(4) no
    C13 C14 C15 N2 . . . . 1.4(4) no
    O3 C17 C18 C19 . . . . 0.5(3) no
    C16 C17 C18 C19 . . . . -178.9(2) no
    C17 C18 C19 C20 . . . . -178.79(19) no
    C17 C18 C19 O4 . . . . 0.5(3) no
loop_
    _geom_hbond_atom_site_label_D
    _geom_hbond_atom_site_label_H
    _geom_hbond_atom_site_label_A
    _geom_hbond_site_symmetry_A
    _geom_hbond_distance_DH
    _geom_hbond_distance_HA
    _geom_hbond_distance_DA
    _geom_hbond_angle_DHA
    _geom_hbond_publ_flag
    O2W H1W O3 . 0.8400 2.1000 2.926(3) 166.00 yes
    O2W H2W O1W . 0.8600 2.4600 3.092(4) 131.00 yes
    O1W H11W O2 . 0.8300 2.4500 2.908(3) 116.00 yes
    O1W H22W O1 3_666 0.8400 2.0700 2.896(3) 169.00 yes
    C3 H3 O2W 4_555 0.9300 2.5600 3.445(4) 159.00 no
_iucr_refine_instructions_details
;
TITL M35 IN P21/c
CELL  0.71073  16.3620  14.4760   9.5430   90.000   91.510   90.000
ZERR     1.00   0.0050   0.0050   0.0050    0.000    0.005    0.000
LATT   1
SYMM  - X, 1/2 + Y, 1/2 - Z
SFAC  C        2.31000 20.84392  1.02000 10.20751   1.58860   0.56870 =
         0.86500  51.65125   0.21560   0.003   0.002    11.500   0.680  12.010
SFAC  H        0.49300 10.51091  0.32291 26.12573   0.14019   3.14236 =
         0.04081  57.79977   0.00304   0.000   0.000     0.624   0.350   1.000
SFAC  N       12.21261  0.00570  3.13220  9.89331   2.01250  28.99754 =
         1.16630   0.58260 -11.52901   0.006   0.003    19.600   0.680  14.010
SFAC  NI      12.83761  3.87850  7.29201  0.25650   4.44380  12.17631 =
         2.38000  66.34216   1.03410   0.339   1.112  4570.000   1.500  58.690
SFAC  O        3.04850 13.27711  2.28680  5.70111   1.54630   0.32390 =
         0.86700  32.90894   0.25080   0.011   0.006    32.500   0.680  16.000
UNIT  80   112  8    4    24
MERG   2
OMIT     2   1   0
OMIT     1   1   1
OMIT     0   2   0
OMIT     2   0   0
OMIT     2   0   2
OMIT     0   1   1
OMIT    -2   3   1
OMIT     1   1   0
OMIT     1   2   0
OMIT     5   8   1
OMIT     3   1   1
OMIT    -1   0   2
OMIT     2   3   0
OMIT     1   0   2
OMIT     2   2   1
DFIX     0.900   0.010 O2W H1W
DFIX     0.900   0.010 O2W H2W
DANG     1.400   0.020 H2W H1W
DFIX     0.900   0.010 O1W H22W
DFIX     0.900   0.010 O1W H11W
DANG     1.400   0.020 H22W H11W
SIZE 0.15 0.12 0.10
FMAP   2
PLAN   20
ACTA
BOND   $H
L.S.  15
TEMP    20.00
WGHT    0.045100    0.937200
FVAR       0.20574
C1    1    0.432859    0.361791    0.704158    11.00000    0.06176    0.06959 =
         0.05498    0.00976   -0.00920   -0.01338
AFIX  43
H1    2    0.482193    0.373923    0.751207    11.00000   -1.20000
AFIX   0
C2    1    0.380294    0.299019    0.761427    11.00000    0.08545    0.08188 =
         0.06396    0.01848    0.00027   -0.02217
AFIX  43
H2    2    0.393707    0.270035    0.845912    11.00000   -1.20000
AFIX   0
C3    1    0.307706    0.279717    0.692136    11.00000    0.07425    0.07842 =
         0.07952   -0.00002    0.01886   -0.02780
AFIX  43
H3    2    0.271428    0.236778    0.727760    11.00000   -1.20000
AFIX   0
C4    1    0.290012    0.325321    0.569085    11.00000    0.05230    0.08847 =
         0.06998   -0.00993    0.00179   -0.02081
AFIX  43
H4    2    0.241026    0.314157    0.520383    11.00000   -1.20000
AFIX   0
C5    1    0.345124    0.387513    0.518425    11.00000    0.04786    0.06849 =
         0.04797   -0.00523   -0.00156   -0.00592
AFIX  43
H5    2    0.332432    0.418014    0.434886    11.00000   -1.20000
AFIX   0
C6    1    0.685750    0.287563    0.474609    11.00000    0.06120    0.08210 =
         0.07671    0.00023    0.00306    0.02461
AFIX 137
H6A   2    0.684521    0.273682    0.572899    11.00000   -1.50000
H6B   2    0.735692    0.319180    0.454667    11.00000   -1.50000
H6C   2    0.682737    0.231186    0.421752    11.00000   -1.50000
AFIX   0
C7    1    0.613802    0.348400    0.434473    11.00000    0.04520    0.05394 =
         0.05167   -0.00026    0.00762    0.00383
C8    1    0.578982    0.339643    0.301155    11.00000    0.07072    0.07815 =
         0.05030   -0.01868    0.00411    0.01864
AFIX  43
H8    2    0.600869    0.293860    0.244989    11.00000   -1.20000
AFIX   0
C9    1    0.515425    0.390872    0.241238    11.00000    0.05966    0.05647 =
         0.03656   -0.00582    0.00310   -0.00556
C10   1    0.491620    0.373543    0.089347    11.00000    0.11709    0.08964 =
         0.03916   -0.01377   -0.00714    0.01262
AFIX 137
H10A  2    0.435165    0.389436    0.073546    11.00000   -1.50000
H10B  2    0.499584    0.309457    0.067733    11.00000   -1.50000
H10C  2    0.524997    0.410734    0.030320    11.00000   -1.50000
AFIX   0
C11   1    0.164725    0.514148    0.654421    11.00000    0.05786    0.08338 =
         0.06798   -0.00474    0.00903    0.00977
AFIX  43
H11   2    0.183884    0.506133    0.564341    11.00000   -1.20000
AFIX   0
C12   1    0.220788    0.522472    0.762976    11.00000    0.06160    0.10200 =
         0.08635   -0.00645   -0.00299    0.01178
AFIX  43
H12   2    0.276487    0.520155    0.746230    11.00000   -1.20000
AFIX   0
C13   1    0.193636    0.534293    0.896974    11.00000    0.08993    0.06821 =
         0.07343   -0.00006   -0.01245    0.00057
AFIX  43
H13   2    0.230363    0.540232    0.972482    11.00000   -1.20000
AFIX   0
C14   1    0.110923    0.537079    0.916131    11.00000    0.09409    0.06183 =
         0.06133   -0.00234    0.01110   -0.00739
AFIX  43
H14   2    0.090432    0.544236    1.005459    11.00000   -1.20000
AFIX   0
C15   1    0.058897    0.529191    0.802084    11.00000    0.06553    0.04935 =
         0.06667   -0.00184    0.01647   -0.00383
AFIX  43
H15   2    0.002953    0.532516    0.816224    11.00000   -1.20000
AFIX   0
C16   1    0.087410    0.223140    0.427548    11.00000    0.06615    0.04013 =
         0.09196   -0.01589   -0.01035    0.01034
AFIX 137
H16A  2    0.122276    0.245378    0.355565    11.00000   -1.50000
H16B  2    0.050538    0.177705    0.388793    11.00000   -1.50000
H16C  2    0.120163    0.195778    0.501456    11.00000   -1.50000
AFIX   0
C17   1    0.038918    0.302884    0.485640    11.00000    0.04902    0.03461 =
         0.05489   -0.00527   -0.01328    0.00148
C18   1   -0.022642    0.283226    0.579581    11.00000    0.06841    0.03270 =
         0.06444    0.00439   -0.00264   -0.00718
AFIX  43
H18   2   -0.029313    0.221204    0.601971    11.00000   -1.20000
AFIX   0
C19   1   -0.075018    0.344091    0.643688    11.00000    0.04745    0.04254 =
         0.04422    0.00578   -0.01029   -0.01021
C20   1   -0.136178    0.305414    0.744870    11.00000    0.06597    0.06411 =
         0.05859    0.01644    0.00230   -0.01770
AFIX 137
H20A  2   -0.182926    0.345394    0.747432    11.00000   -1.50000
H20B  2   -0.111246    0.301349    0.836857    11.00000   -1.50000
H20C  2   -0.153093    0.245007    0.714395    11.00000   -1.50000
AFIX   0
N1    3    0.416366    0.406066    0.584290    11.00000    0.04677    0.05038 =
         0.04023   -0.00325   -0.00112   -0.00416
N2    3    0.084370    0.516943    0.671306    11.00000    0.05543    0.03895 =
         0.06149    0.00160    0.01203    0.00264
NI1   4    0.500000    0.500000    0.500000    10.50000    0.04001    0.04249 =
         0.03358   -0.00438   -0.00256    0.00047
NI2   4    0.000000    0.500000    0.500000    10.50000    0.04786    0.02906 =
         0.06019    0.00292    0.01657    0.00211
O1    5    0.591225    0.404788    0.526642    11.00000    0.04919    0.05597 =
         0.04564   -0.00614   -0.00671    0.00758
O2    5    0.474996    0.452182    0.302321    11.00000    0.05114    0.05371 =
         0.03829   -0.00680   -0.00606    0.00065
O1W   5    0.330293    0.552605    0.205627    11.00000    0.09062    0.11757 =
         0.08964   -0.00279   -0.02959    0.01919
AFIX   3
H11W  2    0.354023    0.507805    0.172027    11.00000   -1.50000
H22W  2    0.355023    0.571805    0.278027    11.00000   -1.50000
AFIX   0
O3    5    0.057519    0.382021    0.443483    11.00000    0.05694    0.03527 =
         0.07298   -0.00036    0.01715    0.00576
O2W   5    0.189994    0.413323    0.248996    11.00000    0.10038    0.12411 =
         0.10932   -0.00209    0.02982    0.01888
AFIX   3
H1W   2    0.150051    0.413923    0.303096    11.00000   -1.50000
H2W   2    0.203052    0.470724    0.258096    11.00000   -1.50000
AFIX   0
O4    5   -0.076301    0.430232    0.626682    11.00000    0.05575    0.04084 =
         0.07031    0.00681    0.01985   -0.00183
HKLF 4  1.0  0.00  0.00  1.00  0.00 -1.00  0.00  1.00  0.00  0.00
REM  M35 IN P21/c
REM R1 =  0.0342 for   4298 Fo > 4sig(Fo)  and  0.0479 for all   5587 data
REM    269 parameters refined using      6 restraints
END
WGHT      0.0444      0.9429
REM Highest difference peak  0.219,  deepest hole -0.246,  1-sigma level  0.045
Q1    1   0.3878  0.3765  0.5431  11.00000  0.05    0.22
Q2    1   0.4717  0.4277  0.0428  11.00000  0.05    0.21
Q3    1   0.6388  0.3170  0.2277  11.00000  0.05    0.21
Q4    1   0.4466  0.3908  0.5571  11.00000  0.05    0.21
Q5    1   0.1686  0.4661  0.2674  11.00000  0.05    0.20
Q6    1   0.6026  0.3612  0.3608  11.00000  0.05    0.20
Q7    1   0.7296  0.2805  0.3814  11.00000  0.05    0.20
Q8    1   0.3828  0.5092  0.2202  11.00000  0.05    0.18
Q9    1   0.0650  0.2253  0.3240  11.00000  0.05    0.18
Q10   1   0.5838  0.3187  0.2858  11.00000  0.05    0.18
Q11   1   0.4222  0.3608  0.6340  11.00000  0.05    0.18
Q12   1   0.1476  0.5040  0.9141  11.00000  0.05    0.17
Q13   1   0.3296  0.5129  0.1325  11.00000  0.05    0.17
Q14   1   0.5733  0.3856  0.2692  11.00000  0.05    0.16
Q15   1   0.4550  0.4369  0.5400  11.00000  0.05    0.16
Q16   1   0.7131  0.3321  0.5275  11.00000  0.05    0.16
Q17   1   0.2143  0.5554  0.8170  11.00000  0.05    0.16
Q18   1   0.4661  0.4868  0.2661  11.00000  0.05    0.15
Q19   1   0.3269  0.3440  0.5377  11.00000  0.05    0.15
Q20   1   0.4854  0.5451  0.4363  11.00000  0.05    0.14
#===END
;
