# Supplementary material for: Bis(acetyl­acetonato-κ2 O,O′)bis­(pyridine-κN)nickel(II) dihydrate
Source: Acta Crystallogr Sect E Struct Rep Online. 2013 Jan 31;69(Pt 2):m131. doi: 10.1107/S1600536813002699 (PMC3569218; doi:10.1107/S1600536813002699)
Supplement: Supplementary file 2 [file e-69-0m131-Isup2.hkl]

#
# h,k,l, Fc-squared, Fo-squared, sigma(Fo-squared) and status flag
#
data_I
_shelx_title ' M35 IN P21/c'
_shelx_refln_list_code          4
_shelx_F_calc_maximum      154.18
_exptl_crystal_F_000       951.82
_reflns_d_resolution_high  0.7493
 
loop_
 _symmetry_equiv_pos_as_xyz
 'x, y, z'
 '-x, y+1/2, -z+1/2'
 '-x, -y, -z'
 'x, -y-1/2, z-1/2'
 
_cell_length_a    16.3620
_cell_length_b    14.4760
_cell_length_c     9.5430
_cell_angle_alpha  90.000
_cell_angle_beta   91.510
_cell_angle_gamma  90.000
 
_shelx_F_squared_multiplier     1.000
 
loop_
 _refln_index_h
 _refln_index_k
 _refln_index_l
 _refln_F_squared_calc
 _refln_F_squared_meas
 _refln_F_squared_sigma
 _refln_observed_status
   1   0   0        6.59        0.00      0.68 o
   4   0   0     1149.53     1112.63     36.87 o
   5   0   0     1581.39     1671.53     12.71 o
   6   0   0     2840.11     2568.60     17.34 o
   7   0   0     3366.29     3493.62     21.27 o
   8   0   0       36.87       76.46      1.13 o
   9   0   0     1212.90     1449.71      9.97 o
  10   0   0     7476.35     7662.55     50.61 o
  11   0   0      725.06      732.54      5.49 o
  12   0   0     4265.15     4395.98     29.37 o
  13   0   0        3.87       11.96      1.00 o
  14   0   0     1607.91     1678.56     11.95 o
  15   0   0       24.11       30.34      1.51 o
  16   0   0      350.35      341.25      5.33 o
  17   0   0        3.74        1.29      2.03 o
  18   0   0       91.98       96.23      5.23 o
  19   0   0        6.38        5.06      2.85 o
  20   0   0       38.77       35.40      4.26 o
  21   0   0        0.08       -3.92      3.92 o
   3   1   0      340.78      227.91     15.16 o
   4   1   0      171.17      184.38      2.44 o
   5   1   0      768.60      814.89      4.34 o
   6   1   0        3.26        3.68      0.27 o
   7   1   0      415.94      462.77      2.24 o
   8   1   0        8.80        4.14      0.35 o
   9   1   0        1.85        0.75      0.38 o
  10   1   0      171.16      161.28      1.28 o
  11   1   0        2.18        2.54      0.51 o
  12   1   0      141.98      122.65      1.41 o
  13   1   0      162.32      166.72      1.58 o
  14   1   0        4.69        0.62      0.70 o
  15   1   0       11.60        7.51      0.87 o
  16   1   0      169.64      156.22      3.10 o
  17   1   0       43.18       40.49      2.04 o
  18   1   0        6.13        2.41      1.89 o
  19   1   0       15.93       15.39      2.30 o
  20   1   0        6.92        2.57      2.73 o
  21   1   0        2.16       -1.61      2.83 o
   3   2   0    12146.77    11832.96    155.55 o
   4   2   0     8714.28     8409.78     92.97 o
   5   2   0      139.99      121.54      1.05 o
   6   2   0     5335.49     5447.20     23.80 o
   7   2   0     4577.77     4837.47     20.80 o
   8   2   0     1725.59     1675.32      7.72 o
   9   2   0       14.12       10.79      0.42 o
  10   2   0     2803.10     2852.60     13.01 o
  11   2   0      110.66      104.26      1.14 o
  12   2   0     3956.64     3992.88     18.58 o
  13   2   0       13.15       12.76      0.68 o
  14   2   0     1289.06     1229.22      6.73 o
  15   2   0       99.45      102.41      1.98 o
  16   2   0      259.94      263.87      3.28 o
  17   2   0       53.04       43.97      1.94 o
  18   2   0      391.32      413.07      6.42 o
  19   2   0        5.17        3.24      2.19 o
  20   2   0      106.82      102.34      5.21 o
  21   2   0        4.20        4.10      3.18 o
   3   3   0     1331.95      933.95     63.56 o
   4   3   0     3447.31     3556.53     19.99 o
   5   3   0       15.52        8.25      0.30 o
   6   3   0      117.25      130.43      0.96 o
   7   3   0     2491.02     2719.57     12.81 o
   8   3   0      196.26      173.96      1.32 o
   9   3   0      851.14      944.56      4.76 o
  10   3   0      240.20      272.15      1.80 o
  11   3   0        2.25        3.75      0.53 o
  12   3   0      111.41      128.62      1.99 o
  13   3   0       49.69       48.75      1.89 o
  14   3   0      134.23      137.43      2.87 o
  15   3   0        2.49       -0.64      0.91 o
  16   3   0       25.23       19.23      1.32 o
  17   3   0        7.92        4.88      1.58 o
  18   3   0        0.07        0.18      1.76 o
  19   3   0        1.17       -1.54      2.13 o
  20   3   0        5.50        1.69      2.70 o
  21   3   0        2.33        2.00      3.63 o
   0   4   0     7920.09     7772.73    138.35 o
   1   4   0    14575.65    14726.48     87.78 o
   2   4   0      324.53      320.11      2.09 o
   3   4   0      117.88       87.48      1.00 o
   4   4   0     7337.36     7352.34     66.09 o
   5   4   0     1183.31     1280.00      5.75 o
   6   4   0    10516.05    10759.62     49.16 o
   7   4   0        0.42       -0.32      0.32 o
   8   4   0     4337.16     4109.37     20.27 o
   9   4   0      660.28      684.77      3.79 o
  10   4   0     3055.62     2997.67     14.73 o
  11   4   0      121.69      148.24      1.47 o
  12   4   0      773.35      777.91      4.42 o
  13   4   0      317.96      324.56      2.39 o
  14   4   0      248.32      229.17      2.51 o
  15   4   0       65.20       62.55      1.93 o
  16   4   0      376.72      384.21      4.00 o
  17   4   0       92.09       87.05      3.23 o
  18   4   0      220.15      218.32      4.66 o
  19   4   0        0.20       -2.73      2.73 o
  20   4   0      100.22       94.41      5.73 o
  21   4   0        9.28        9.06      3.73 o
   1   5   0     2468.38     2417.81     12.99 o
   2   5   0     1377.43     1539.91      9.29 o
   3   5   0       20.64       17.98      0.72 o
   4   5   0     3312.05     3717.30     16.58 o
   5   5   0       55.64       64.11      0.92 o
   6   5   0      271.88      327.16      1.79 o
   7   5   0      412.70      372.13      2.07 o
   8   5   0       25.07       30.59      0.74 o
   9   5   0       85.59      119.60      1.61 o
  10   5   0      224.06      260.56      2.00 o
  11   5   0      292.62      276.80      2.14 o
  12   5   0      109.29      120.45      1.46 o
  13   5   0       80.50       72.50      1.59 o
  14   5   0        0.46       -1.02      1.02 o
  15   5   0        1.87       -0.55      1.13 o
  16   5   0        1.33        1.96      1.26 o
  17   5   0       18.32       18.27      1.58 o
  18   5   0        9.98        5.79      1.88 o
  19   5   0        6.39        6.82      2.90 o
  20   5   0        0.80       -3.29      3.29 o
  21   5   0        1.71       -2.22      3.62 o
   0   6   0     4985.25     5035.35     33.23 o
   1   6   0     1062.62     1046.18      5.09 o
   2   6   0     3726.79     3628.58     16.90 o
   3   6   0       56.57       45.11      1.58 o
   4   6   0     5628.31     5540.75     27.17 o
   5   6   0        0.93        3.00      0.49 o
   6   6   0     2729.59     2716.28     13.24 o
   7   6   0       71.65       81.22      1.08 o
   8   6   0     3569.02     3506.17     16.94 o
   9   6   0       92.42       93.23      1.19 o
  10   6   0     1099.56     1079.73      6.34 o
  11   6   0       77.66       78.20      1.50 o
  12   6   0      310.99      326.16      2.79 o
  13   6   0       81.37       71.96      2.12 o
  14   6   0     1019.90     1007.75      8.54 o
  15   6   0       95.36       90.73      2.60 o
  16   6   0      497.21      490.79      5.17 o
  17   6   0       33.26       28.71      1.78 o
  18   6   0      365.61      388.99      6.82 o
  19   6   0        9.88       13.65      3.05 o
  20   6   0       87.48       77.30      8.86 o
   1   7   0     4042.12     4147.82     19.86 o
   2   7   0     2392.68     2560.45     12.40 o
   3   7   0     1180.32     1290.64      6.81 o
   4   7   0      435.84      487.26      2.87 o
   5   7   0       46.81       48.21      1.36 o
   6   7   0      449.74      477.64      2.78 o
   7   7   0        2.94        3.56      0.40 o
   8   7   0      136.27      155.66      1.34 o
   9   7   0      749.78      743.06      4.70 o
  10   7   0       56.68       52.37      1.34 o
  11   7   0      682.10      662.31      4.80 o
  12   7   0       10.84        9.65      1.27 o
  13   7   0       41.29       36.11      1.62 o
  14   7   0        0.44        0.95      1.33 o
  15   7   0        6.84        4.90      1.42 o
  16   7   0       21.95       20.44      1.63 o
  17   7   0        2.60        5.38      1.79 o
  18   7   0        4.65        6.09      2.21 o
  19   7   0        5.16        2.49      3.28 o
  20   7   0        5.00        2.91      3.45 o
   0   8   0     3096.27     3164.93     21.13 o
   1   8   0       19.39       16.39      0.53 o
   2   8   0     5470.30     5449.96     26.24 o
   3   8   0       85.54      110.51      1.63 o
   4   8   0     3541.17     3355.71     17.11 o
   5   8   0       70.32       76.79      1.09 o
   6   8   0     2343.14     2234.70     11.98 o
   7   8   0       48.92       49.77      1.07 o
   8   8   0     1719.95     1744.11     11.06 o
   9   8   0        1.77        1.51      0.36 o
  10   8   0     1092.66     1103.17      7.08 o
  11   8   0        0.22        1.98      0.93 o
  12   8   0     1694.71     1750.81     15.76 o
  13   8   0       16.11        7.01      1.39 o
  14   8   0      685.80      665.64      6.76 o
  15   8   0        4.21        2.05      1.42 o
  16   8   0      313.18      338.02      4.62 o
  17   8   0        0.06        0.01      1.77 o
  18   8   0      310.88      330.86      7.57 o
  19   8   0        3.73        1.74      3.28 o
   1   9   0      709.39      692.74      4.14 o
   2   9   0      250.38      225.71      1.74 o
   3   9   0        1.47       -0.52      0.52 o
   4   9   0       11.41        6.31      0.59 o
   5   9   0        6.51        5.80      0.56 o
   6   9   0      610.92      615.02      3.89 o
   7   9   0        1.49        2.21      0.65 o
   8   9   0        3.29        2.17      0.65 o
   9   9   0      115.70      109.34      1.97 o
  10   9   0       22.87       19.16      1.18 o
  11   9   0       25.34       31.51      2.10 o
  12   9   0       15.25       11.36      1.25 o
  13   9   0        0.17        0.40      1.38 o
  14   9   0       20.02       12.90      1.53 o
  15   9   0        5.73        0.04      1.48 o
  16   9   0        0.97       -1.68      1.68 o
  17   9   0        8.39       10.76      2.28 o
  18   9   0        0.15        0.00      3.14 o
  19   9   0        0.01       -2.29      3.32 o
   0  10   0     4723.42     4643.77     34.78 o
   1  10   0      103.87      111.28      1.63 o
   2  10   0     2614.47     2615.28     14.05 o
   3  10   0      148.43      176.34      1.78 o
   4  10   0     1753.74     1721.40     10.10 o
   5  10   0      230.40      260.53      2.37 o
   6  10   0     1980.62     2022.78     11.76 o
   7  10   0      142.69      140.77      1.82 o
   8  10   0     1167.99     1190.33      8.39 o
   9  10   0       51.95       55.75      2.86 o
  10  10   0      885.72      856.79      8.47 o
  11  10   0      157.42      146.79      2.87 o
  12  10   0      571.20      554.02      6.49 o
  13  10   0       38.81       36.26      1.75 o
  14  10   0      383.62      387.19      6.57 o
  15  10   0       16.89        7.42      1.89 o
  16  10   0      123.90      115.88      4.41 o
  17  10   0        4.23        2.19      2.28 o
  18  10   0       49.08       38.74      4.02 o
   1  11   0        0.06       -0.65      0.65 o
   2  11   0      118.23      105.64      2.20 o
   3  11   0      419.11      421.81      3.17 o
   4  11   0      321.32      293.85      2.63 o
   5  11   0       37.78       25.70      0.91 o
   6  11   0      288.36      286.03      2.62 o
   7  11   0       14.90       11.35      0.96 o
   8  11   0        1.66        3.55      1.13 o
   9  11   0       24.44       24.64      1.49 o
  10  11   0       55.27       51.77      3.38 o
  11  11   0      130.94      120.85      3.11 o
  12  11   0       16.63       13.54      1.40 o
  13  11   0       21.08       17.61      1.66 o
  14  11   0        2.24        3.33      1.83 o
  15  11   0        2.96       -1.53      2.24 o
  16  11   0        1.70       -2.14      2.14 o
  17  11   0        0.23       -2.84      3.73 o
   0  12   0      307.48      295.77      3.64 o
   1  12   0       14.45       10.32      1.02 o
   2  12   0      635.57      615.99      4.25 o
   3  12   0        1.04        0.21      0.83 o
   4  12   0      515.88      490.85      3.96 o
   5  12   0      213.74      195.42      2.54 o
   6  12   0      279.01      261.92      2.86 o
   7  12   0      105.19      106.09      2.79 o
   8  12   0      631.42      605.93      6.26 o
   9  12   0        0.20       -1.37      1.39 o
  10  12   0      784.90      755.13      7.96 o
  11  12   0       40.06       36.84      1.83 o
  12  12   0      804.74      788.22     11.55 o
  13  12   0       12.29       15.43      2.14 o
  14  12   0      419.59      439.72      7.50 o
  15  12   0        7.67        6.70      2.38 o
  16  12   0       83.51       69.17      4.36 o
  17  12   0        0.01       -0.82      4.26 o
   1  13   0       23.36       13.71      0.93 o
   2  13   0       25.86       16.86      1.02 o
   3  13   0      140.83      151.72      2.24 o
   4  13   0       31.85       26.37      1.24 o
   5  13   0       96.39       93.34      2.54 o
   6  13   0        0.98       -1.09      1.09 o
   7  13   0        0.02       -1.85      1.85 o
   8  13   0        8.34        1.38      1.78 o
   9  13   0        3.35       -1.53      1.53 o
  10  13   0       44.66       43.25      2.39 o
  11  13   0        2.27        6.16      1.87 o
  12  13   0       22.53       22.96      2.05 o
  13  13   0        0.06        4.35      2.39 o
  14  13   0        0.21        0.49      2.66 o
  15  13   0        2.22        5.49      2.89 o
  16  13   0        2.72        2.28      4.42 o
   0  14   0      803.76      761.74      8.75 o
   1  14   0      113.59      109.84      2.26 o
   2  14   0      882.74      892.95      7.06 o
   3  14   0      144.27      148.97      2.69 o
   4  14   0      536.14      525.51      5.06 o
   5  14   0       13.48        7.47      1.35 o
   6  14   0      399.90      383.30      4.48 o
   7  14   0       13.73        8.66      1.45 o
   8  14   0      396.05      423.08      5.62 o
   9  14   0       12.42       11.64      1.97 o
  10  14   0      452.31      460.03      6.70 o
  11  14   0       34.90       36.19      2.70 o
  12  14   0      270.57      277.57      7.07 o
  13  14   0       64.01       72.58      5.41 o
  14  14   0      107.39      110.36      7.75 o
  15  14   0        1.29        5.04      4.42 o
   1  15   0       54.29       41.67      1.62 o
   2  15   0       16.14       11.94      1.46 o
   3  15   0      145.65      127.23      2.84 o
   4  15   0      110.85       94.47      2.70 o
   5  15   0       69.23       54.86      1.88 o
   6  15   0      102.24       93.37      3.09 o
   7  15   0       17.40       12.56      1.70 o
   8  15   0        0.69       -0.66      1.85 o
   9  15   0        1.68        0.57      2.55 o
  10  15   0       15.94       15.74      2.75 o
  11  15   0        0.02       -0.90      2.60 o
  12  15   0        8.51        6.33      2.78 o
  13  15   0        1.24        3.11      2.85 o
   0  16   0       98.71       77.11      4.94 o
   1  16   0       19.11       16.17      1.72 o
   2  16   0      349.10      355.29      4.88 o
   3  16   0        0.67        1.85      1.57 o
   4  16   0      528.39      537.04      6.10 o
   5  16   0        4.76       12.08      1.65 o
   6  16   0      556.57      564.63      6.76 o
   7  16   0        0.13        4.98      1.84 o
   8  16   0      293.87      301.49      7.33 o
   9  16   0        0.33       -1.62      2.66 o
  10  16   0       27.82       20.24      3.01 o
  11  16   0        2.38        2.73      2.78 o
  12  16   0       48.20       42.11      3.44 o
   1  17   0        2.97        0.21      2.01 o
   2  17   0       27.67       24.12      2.49 o
   3  17   0        0.34       -0.86      2.60 o
   4  17   0        4.86        5.40      2.17 o
   5  17   0        2.95        6.28      2.11 o
   6  17   0       26.66       22.02      2.69 o
   7  17   0        8.88       11.51      2.49 o
   8  17   0       38.85       37.70      2.92 o
   9  17   0       13.57        8.48      2.98 o
  10  17   0       30.27       34.57      3.32 o
   0  18   0      282.55      357.43     14.41 o
   1  18   0        4.43       11.97      5.55 o
   2  18   0      289.66      314.76      9.67 o
   3  18   0       21.13       27.64      4.07 o
   4  18   0      282.34      296.76     10.63 o
   5  18   0        2.52       11.81      3.69 o
   6  18   0      221.24      234.03      8.74 o
   7  18   0        0.10        4.08      3.62 o
   1  19   0        1.80        6.76      3.83 o
   2  19   0        0.08        4.72      3.83 o
   3  19   0        1.12        4.65      3.80 o
 -21   1   1        0.90       -2.61      3.92 o
 -20   1   1      137.56      138.10      6.36 o
 -19   1   1        0.01       -2.53      2.53 o
 -18   1   1      103.05      106.87      4.20 o
 -17   1   1        0.28       -1.71      1.71 o
 -16   1   1       78.99       63.72      2.06 o
 -15   1   1       44.37       52.76      1.73 o
 -14   1   1     2219.96     2190.64     10.38 o
 -13   1   1        0.06        4.93      0.74 o
 -12   1   1     3873.81     3956.91     18.12 o
 -11   1   1      114.00      114.21      1.24 o
 -10   1   1     3627.00     3510.85     15.98 o
  -9   1   1     1676.76     1963.69      8.86 o
  -8   1   1     3433.52     3247.95     14.43 o
  -7   1   1      939.16      992.25      4.62 o
  -6   1   1     1789.81     1792.74     14.84 o
  -5   1   1     2292.92     2255.69     22.63 o
  -4   1   1      690.99      669.21      8.58 o
  -3   1   1     6015.46     5698.98     97.46 o
   4   1   1     7366.88     6973.52    120.81 o
   5   1   1       63.10       39.75      0.51 o
   6   1   1      711.03      602.34      3.00 o
   7   1   1     1655.57     1831.83      8.48 o
   8   1   1      182.68      169.03      1.13 o
   9   1   1      232.21      217.72      1.43 o
  10   1   1     1607.03     1634.75      7.93 o
  11   1   1       96.97       99.96      1.13 o
  12   1   1     2525.01     2512.11     12.06 o
  13   1   1       72.74       68.36      1.23 o
  14   1   1      760.47      757.99      4.55 o
  15   1   1        2.28        3.89      0.92 o
  16   1   1      522.17      531.95      5.47 o
  17   1   1       34.69       39.49      1.74 o
  18   1   1      269.98      267.02      4.70 o
  19   1   1       24.61       23.97      2.36 o
  20   1   1       98.76      107.44      5.28 o
  21   1   1       13.80       17.37      3.07 o
 -21   2   1       19.74       14.30      7.56 o
 -20   2   1        0.42       -3.66      3.66 o
 -19   2   1       12.65       12.43      2.31 o
 -18   2   1        6.69        1.72      2.11 o
 -17   2   1        2.21        0.14      1.74 o
 -16   2   1      146.29      136.82      2.74 o
 -15   2   1        1.00        2.46      0.96 o
 -14   2   1      526.86      538.14      3.44 o
 -13   2   1      413.70      426.39      2.75 o
 -12   2   1        6.74        3.82      0.63 o
 -11   2   1       68.03       76.03      1.12 o
 -10   2   1      448.92      517.45      2.85 o
  -9   2   1        0.61        0.58      0.32 o
  -8   2   1       27.31       25.07      0.68 o
  -7   2   1      151.64      140.63      1.65 o
  -6   2   1      873.22      963.39      4.55 o
  -5   2   1      469.47      465.06      3.15 o
  -4   2   1     7421.86     7209.71     68.21 o
  -3   2   1    11269.32    10716.75    122.03 o
  -2   2   1      581.62      589.14     10.07 o
  -1   2   1        1.87       -0.92      0.92 o
   0   2   1       61.96       34.45      2.42 o
   3   2   1     2711.25     2725.63     26.00 o
   4   2   1     1179.42     1246.34     15.25 o
   5   2   1       85.77       98.38      1.07 o
   6   2   1     1122.92     1151.36      5.43 o
   7   2   1     4184.92     4574.22     21.52 o
   8   2   1      310.52      330.21      1.84 o
   9   2   1     1129.71     1167.05      5.62 o
  10   2   1        4.75        8.47      0.44 o
  11   2   1       36.06       37.47      0.79 o
  12   2   1      321.45      332.91      2.15 o
  13   2   1       55.88       54.25      1.12 o
  14   2   1        6.87        8.01      0.75 o
  15   2   1        1.74        1.22      0.87 o
  16   2   1      123.74      124.44      2.65 o
  17   2   1       77.68       74.65      2.85 o
  18   2   1        8.67        6.74      1.77 o
  19   2   1       32.43       29.45      2.40 o
  20   2   1        5.01        2.60      2.71 o
  21   2   1        0.06       -1.66      2.82 o
 -21   3   1       10.97        9.83      4.00 o
 -20   3   1      170.44      169.67      7.97 o
 -19   3   1        0.06       -2.27      2.60 o
 -18   3   1      368.53      381.18      6.84 o
 -17   3   1       44.56       29.53      1.82 o
 -16   3   1      663.32      686.27      6.55 o
 -15   3   1        0.00        1.00      1.17 o
 -14   3   1     1188.27     1208.16      6.66 o
 -13   3   1        0.06        2.24      0.70 o
 -12   3   1     2787.43     2882.99     14.26 o
 -11   3   1        2.23        4.01      0.57 o
 -10   3   1     2163.75     2035.50      9.90 o
  -9   3   1        9.62        4.28      0.46 o
  -8   3   1     6368.57     6204.46     29.90 o
  -7   3   1      179.75      205.54      1.85 o
  -6   3   1    14223.30    14451.36     62.47 o
  -5   3   1      384.57      374.44      2.22 o
  -4   3   1    13111.81    12447.72     93.86 o
  -3   3   1     7200.23     7183.35     43.34 o
  -1   3   1        1.56       -0.30      0.30 o
   0   3   1      122.94       78.85      2.24 o
   1   3   1      662.47      599.98      5.77 o
   3   3   1     4966.25     5002.95     52.92 o
   4   3   1     4733.67     4335.46     71.26 o
   5   3   1      410.89      423.53      2.64 o
   6   3   1     3931.18     3935.76     20.05 o
   7   3   1       52.11       74.26      0.74 o
   8   3   1     7093.15     7105.64     33.28 o
   9   3   1       28.78       28.46      0.71 o
  10   3   1     2935.54     2895.12     14.27 o
  11   3   1      537.16      552.04      3.27 o
  12   3   1     2855.40     2870.95     14.64 o
  13   3   1      105.81      123.01      2.30 o
  14   3   1      773.05      767.95      5.16 o
  15   3   1       18.90       20.94      1.07 o
  16   3   1      198.64      215.84      3.26 o
  17   3   1        3.45        1.66      1.48 o
  18   3   1      108.57      104.58      3.21 o
  19   3   1        0.14       -2.48      2.48 o
  20   3   1       64.02       57.92      3.34 o
  21   3   1        1.16        1.69      2.85 o
 -21   4   1        6.02        4.53      4.61 o
 -20   4   1        1.66        3.27      3.52 o
 -19   4   1        8.81        5.66      2.68 o
 -18   4   1       14.35       11.01      2.42 o
 -17   4   1       32.75       26.88      1.79 o
 -16   4   1       19.65       15.05      1.54 o
 -15   4   1        7.99        3.90      1.25 o
 -14   4   1        6.70        1.88      0.95 o
 -13   4   1      155.21      149.35      1.85 o
 -12   4   1      331.69      310.53      2.36 o
 -11   4   1      111.49      109.14      1.40 o
 -10   4   1      151.73      153.07      1.42 o
  -9   4   1       66.11       80.61      1.10 o
  -8   4   1      213.89      210.90      1.46 o
  -7   4   1       77.25       99.84      3.46 o
  -6   4   1      342.03      394.71      2.21 o
  -5   4   1      615.52      643.27      3.01 o
  -4   4   1      235.50      271.01      2.10 o
  -3   4   1     1763.52     1918.77     10.12 o
  -2   4   1       37.90       41.88      0.60 o
  -1   4   1     4583.86     4509.16     23.87 o
   0   4   1     9856.58     9941.57     55.76 o
   1   4   1       74.69       69.42      0.68 o
   2   4   1       56.27       43.98      0.87 o
   3   4   1     6245.64     6279.59     91.56 o
   4   4   1      687.43      693.41      3.74 o
   5   4   1       18.21       14.67      0.44 o
   6   4   1      421.50      472.90      2.61 o
   7   4   1      263.72      282.88      2.00 o
   8   4   1      853.00      850.71      4.97 o
   9   4   1      186.91      170.25      1.32 o
  10   4   1        5.49        8.16      0.50 o
  11   4   1       40.37       40.51      0.91 o
  12   4   1      286.41      301.70      2.19 o
  13   4   1        2.78        1.44      0.71 o
  14   4   1       12.66       14.54      0.96 o
  15   4   1        4.05        0.54      1.02 o
  16   4   1        2.91        2.10      1.14 o
  17   4   1        7.49        6.89      1.39 o
  18   4   1        0.13       -1.55      1.55 o
  19   4   1       13.70        5.85      2.14 o
  20   4   1        7.91        2.71      2.83 o
  21   4   1        0.16       -0.68      3.56 o
 -21   5   1        0.09        0.24      4.96 o
 -20   5   1      127.83      135.29     12.99 o
 -19   5   1        3.41        2.17      3.46 o
 -18   5   1      268.17      290.51      6.12 o
 -17   5   1      125.88      117.40      3.40 o
 -16   5   1      615.84      622.23      6.16 o
 -15   5   1      287.68      289.83      3.59 o
 -14   5   1      892.51      887.90      6.91 o
 -13   5   1       19.93        9.95      0.82 o
 -12   5   1      394.38      393.51      2.84 o
 -11   5   1        0.01       -0.62      0.62 o
 -10   5   1      731.92      693.90      3.94 o
  -9   5   1     1000.35     1073.59      5.57 o
  -8   5   1     3365.31     3244.24     15.33 o
  -7   5   1      419.59      490.49      2.84 o
  -6   5   1    21489.58    21729.67    101.95 o
  -5   5   1      273.84      324.38      1.92 o
  -4   5   1    22119.77    22956.13    102.40 o
  -3   5   1      147.16      158.33      1.04 o
  -2   5   1     7577.73     7687.83     50.44 o
  -1   5   1     5845.89     6103.25     37.88 o
   0   5   1     3325.66     3145.40     21.50 o
   1   5   1     2684.40     2654.77     12.48 o
   2   5   1     1317.23     1172.69      5.48 o
   3   5   1       19.90       21.32      0.89 o
   4   5   1    11580.89    11486.81     58.48 o
   5   5   1      668.19      779.14      4.49 o
   6   5   1     6755.76     6866.72     36.08 o
   7   5   1      149.27      183.55      1.39 o
   8   5   1     4919.74     5115.77     28.51 o
   9   5   1      698.58      683.83      4.14 o
  10   5   1     4041.37     4070.07     22.10 o
  11   5   1       27.18       38.40      1.91 o
  12   5   1      487.03      457.43      3.02 o
  13   5   1       69.05       57.57      1.34 o
  14   5   1       86.91       83.08      1.90 o
  15   5   1      131.42      138.94      2.56 o
  16   5   1      421.19      429.26      4.17 o
  17   5   1       46.00       40.63      1.61 o
  18   5   1      176.87      180.28      4.15 o
  19   5   1        8.19        3.02      2.22 o
  20   5   1       65.73       61.49      3.64 o
 -20   6   1       11.53       11.49      3.86 o
 -19   6   1        2.30        8.89      3.52 o
 -18   6   1        2.65        3.69      2.32 o
 -17   6   1        1.09        0.82      1.62 o
 -16   6   1       64.45       58.87      2.23 o
 -15   6   1       24.89       31.00      1.57 o
 -14   6   1        7.52        5.65      1.15 o
 -13   6   1        2.85        1.79      1.05 o
 -12   6   1        0.12        0.23      0.73 o
 -11   6   1      742.60      754.99      4.90 o
 -10   6   1        9.63        8.39      0.64 o
  -9   6   1      199.78      207.40      1.79 o
  -8   6   1       56.81       67.89      1.06 o
  -7   6   1      119.56      132.10      1.16 o
  -6   6   1      755.39      753.53      3.91 o
  -5   6   1      147.96      133.86      1.19 o
  -4   6   1      210.93      219.82      1.49 o
  -3   6   1     2506.46     2728.83     13.19 o
  -2   6   1        0.22        3.01      0.41 o
  -1   6   1       24.57        9.18      0.35 o
   0   6   1        8.50        7.53      0.38 o
   1   6   1       80.52       93.56      0.93 o
   2   6   1      274.89      307.78      1.70 o
   3   6   1      473.45      477.69      2.66 o
   4   6   1     2731.27     2826.15     13.63 o
   5   6   1      367.87      377.67      2.24 o
   6   6   1      224.85      255.56      1.88 o
   7   6   1       13.86       13.46      0.43 o
   8   6   1      240.03      272.79      1.92 o
   9   6   1        3.35        5.28      0.76 o
  10   6   1       19.59       22.47      0.70 o
  11   6   1       89.77       85.64      1.52 o
  12   6   1       17.20       16.35      0.86 o
  13   6   1       11.26        7.33      0.98 o
  14   6   1       37.69       32.60      1.32 o
  15   6   1       16.29       10.93      1.25 o
  16   6   1        0.71        2.29      1.25 o
  17   6   1       40.32       43.19      2.03 o
  18   6   1        3.93        4.32      2.11 o
  19   6   1       23.41       26.67      3.10 o
  20   6   1        0.30        1.87      2.86 o
 -20   7   1       77.48       71.53      9.10 o
 -19   7   1        0.52        2.18      3.52 o
 -18   7   1      359.74      379.38      8.13 o
 -17   7   1        1.45        1.90      1.64 o
 -16   7   1      469.83      474.37      5.62 o
 -15   7   1       40.24       34.56      1.73 o
 -14   7   1      645.52      638.88      6.54 o
 -13   7   1       30.23       35.66      1.49 o
 -12   7   1     1251.40     1236.45      9.94 o
 -11   7   1      100.71      110.34      1.69 o
 -10   7   1     1195.10     1205.86      6.84 o
  -9   7   1        4.45        5.63      0.57 o
  -8   7   1     2033.97     2039.50     10.72 o
  -7   7   1        0.02        0.44      0.97 o
  -6   7   1     2005.38     1959.51      9.52 o
  -5   7   1       53.12       55.79      1.94 o
  -4   7   1      678.33      527.37      3.02 o
  -3   7   1       78.08       64.63      1.16 o
  -2   7   1     5856.94     5713.78     27.40 o
  -1   7   1     1689.63     1634.92      7.89 o
   0   7   1     3477.95     3253.68     15.33 o
   1   7   1      323.33      349.32      2.01 o
   2   7   1     1636.64     1497.69      7.61 o
   3   7   1      917.93      971.67      4.81 o
   4   7   1     3287.84     3317.00     16.00 o
   5   7   1      134.40      155.95      1.14 o
   6   7   1     1918.52     1760.74      9.80 o
   7   7   1      517.39      547.19      3.69 o
   8   7   1     3297.17     3255.55     17.77 o
   9   7   1       26.43       20.68      0.62 o
  10   7   1      989.38      988.72      6.57 o
  11   7   1      365.18      359.86      3.19 o
  12   7   1      779.31      785.85      7.22 o
  13   7   1        2.09       -1.17      1.17 o
  14   7   1      938.24      933.95      8.59 o
  15   7   1       37.80       26.06      1.51 o
  16   7   1      294.37      290.96      4.11 o
  17   7   1       12.48        9.07      2.06 o
  18   7   1      332.71      358.23      7.71 o
  19   7   1       27.78       25.45      3.08 o
  20   7   1      117.78      132.90      8.93 o
 -19   8   1        0.93        1.41      3.57 o
 -18   8   1        3.39       10.19      2.59 o
 -17   8   1       10.12       15.54      2.14 o
 -16   8   1        7.23        6.51      1.63 o
 -15   8   1        0.98       -0.95      1.50 o
 -14   8   1        1.98        1.08      1.41 o
 -13   8   1       74.71       76.52      3.29 o
 -12   8   1        9.34       12.88      1.15 o
 -11   8   1       19.42       19.97      0.98 o
 -10   8   1      154.68      159.53      1.93 o
  -9   8   1       28.04       22.98      0.79 o
  -8   8   1        1.11        1.06      0.68 o
  -7   8   1        0.00       -0.52      0.52 o
  -6   8   1      810.51      894.14      4.88 o
  -5   8   1       57.10       68.11      1.07 o
  -4   8   1      128.48      151.58      1.37 o
  -3   8   1        0.03       -0.24      0.44 o
  -2   8   1      550.78      608.53      3.27 o
  -1   8   1      247.56      260.43      1.71 o
   0   8   1     2205.51     2352.65     11.23 o
   1   8   1       19.24       17.37      0.53 o
   2   8   1       12.24        6.96      0.45 o
   3   8   1       50.36       57.84      0.88 o
   4   8   1      152.69      150.56      1.20 o
   6   8   1       40.38       36.89      1.24 o
   7   8   1        1.12        1.64      0.51 o
   8   8   1       23.41       21.83      0.73 o
   9   8   1       30.89       23.14      0.82 o
  10   8   1        8.91        6.50      0.74 o
  11   8   1      177.45      175.31      3.20 o
  12   8   1        9.25        9.14      1.94 o
  13   8   1        0.02       -1.67      1.67 o
  14   8   1        4.23        1.70      1.33 o
  15   8   1        0.69       -1.28      1.28 o
  16   8   1       22.97       24.47      1.82 o
  17   8   1        4.70        8.33      2.32 o
  18   8   1        8.02        9.54      2.74 o
  19   8   1       12.20       13.06      4.47 o
 -19   9   1       11.17       11.73      3.67 o
 -18   9   1       94.97       91.21      4.74 o
 -17   9   1       47.68       45.22      2.95 o
 -16   9   1      306.93      321.76      5.22 o
 -15   9   1       56.53       46.81      2.08 o
 -14   9   1      355.05      357.41      5.02 o
 -13   9   1        0.04       -1.29      1.29 o
 -12   9   1      300.33      270.23      3.76 o
 -11   9   1      141.95      139.07      2.71 o
 -10   9   1      188.33      187.70      2.42 o
  -9   9   1       13.25       11.36      0.85 o
  -8   9   1      123.28      117.86      1.67 o
  -7   9   1      287.19      255.81      2.20 o
  -6   9   1     2121.73     2029.34     11.05 o
  -5   9   1      359.67      391.77      2.69 o
  -4   9   1     3103.71     3125.37     16.67 o
  -3   9   1     1113.92     1209.23      6.81 o
  -2   9   1     3121.50     3219.38     16.68 o
  -1   9   1      714.66      752.92      4.34 o
   0   9   1     5561.45     5583.04     28.53 o
   1   9   1       62.38       66.16      1.33 o
   2   9   1     2828.19     2824.93     15.05 o
   3   9   1       61.89       60.06      1.01 o
   4   9   1     1293.07     1199.83      6.47 o
   5   9   1      205.60      219.70      1.85 o
   6   9   1     4176.73     4178.15     24.56 o
   7   9   1        2.63        4.37      0.84 o
   8   9   1     2448.32     2458.16     16.73 o
   9   9   1      104.72       96.21      1.83 o
  10   9   1     1404.45     1385.22     10.49 o
  11   9   1      113.33      110.47      3.53 o
  12   9   1     1590.13     1621.69     14.71 o
  13   9   1      300.84      298.29      6.99 o
  14   9   1      242.78      214.98      5.48 o
  15   9   1       49.71       34.85      1.90 o
  16   9   1      159.65      162.54      4.46 o
  17   9   1        1.10       -2.28      2.28 o
  18   9   1      155.56      165.98      8.94 o
  19   9   1        3.39        7.21      4.68 o
 -18  10   1        8.99        7.68      3.12 o
 -17  10   1        6.17        6.67      2.62 o
 -16  10   1        5.80        2.61      2.69 o
 -15  10   1        0.00       -1.63      1.63 o
 -14  10   1       10.71        6.10      1.71 o
 -13  10   1        5.18        3.94      1.43 o
 -12  10   1       10.73        4.74      1.37 o
 -11  10   1       47.76       40.30      1.62 o
 -10  10   1       67.06       64.89      1.94 o
  -9  10   1      173.06      178.70      2.68 o
  -8  10   1       51.91       53.80      1.48 o
  -7  10   1      384.09      376.35      2.98 o
  -6  10   1       11.78       11.22      0.76 o
  -5  10   1       65.46       69.19      1.44 o
  -4  10   1        6.05        9.65      0.65 o
  -3  10   1       14.62       13.74      0.69 o
  -2  10   1      216.97      206.19      1.88 o
  -1  10   1      538.97      592.95      3.63 o
   0  10   1      656.10      695.62      4.24 o
   1  10   1      223.43      219.76      1.95 o
   2  10   1       11.45       10.63      0.62 o
   3  10   1      306.90      339.89      2.52 o
   4  10   1        7.85        7.95      0.66 o
   5  10   1      266.65      294.50      2.38 o
   6  10   1      289.36      305.81      2.61 o
   7  10   1      303.10      329.14      3.10 o
   8  10   1        1.54        4.11      0.91 o
   9  10   1       63.51       66.01      2.07 o
  10  10   1        0.27        4.73      1.18 o
  11  10   1       62.03       70.17      6.13 o
  12  10   1       53.39       62.77      3.36 o
  13  10   1      156.72      155.70      6.97 o
  14  10   1      158.35      148.17      6.23 o
  15  10   1       64.31       48.38      2.60 o
  16  10   1        0.11       -2.64      2.64 o
  17  10   1        5.67        4.86      3.40 o
  18  10   1        0.59        1.74      4.24 o
 -17  11   1       11.05        8.57      3.04 o
 -16  11   1       50.05       39.55      2.97 o
 -15  11   1       25.29       23.07      2.22 o
 -14  11   1      328.86      326.20      5.05 o
 -13  11   1        1.20       -0.82      1.61 o
 -12  11   1      630.48      610.32      6.42 o
 -11  11   1        4.01       -1.17      1.94 o
 -10  11   1      799.88      787.35      8.19 o
  -9  11   1       41.82       37.19      1.60 o
  -8  11   1      501.07      495.52      4.70 o
  -7  11   1       98.78      102.18      1.82 o
  -6  11   1      364.78      339.85      2.96 o
  -5  11   1       75.12       69.51      1.72 o
  -4  11   1     1024.80      970.38      6.37 o
  -3  11   1        3.04        1.07      0.67 o
  -2  11   1     1304.52     1280.20      7.33 o
  -1  11   1        2.82        3.92      0.65 o
   0  11   1     3818.66     3779.60     21.52 o
   1  11   1       47.06       58.52      2.02 o
   2  11   1     2493.15     2499.11     13.95 o
   3  11   1        8.03        8.42      0.92 o
   4  11   1      789.00      768.33      4.98 o
   5  11   1        6.41        5.81      0.80 o
   6  11   1      637.90      644.11      4.77 o
   7  11   1        1.19        1.64      1.01 o
   8  11   1      908.62      895.58      8.19 o
   9  11   1       68.16       71.19      2.91 o
  10  11   1     1397.65     1369.20     16.04 o
  11  11   1       22.75       14.82      1.61 o
  12  11   1      763.33      759.96     12.80 o
  13  11   1       79.86      106.36      7.79 o
  14  11   1      354.59      379.19      8.00 o
  15  11   1       33.39       32.69      3.50 o
  16  11   1       87.31       72.99      4.13 o
  17  11   1        4.37        0.93      2.94 o
 -17  12   1        2.77       -1.20      3.04 o
 -16  12   1        5.92        4.63      3.01 o
 -15  12   1        1.12       -0.95      2.81 o
 -14  12   1        4.07        2.18      1.96 o
 -13  12   1        7.86        6.89      1.74 o
 -12  12   1       32.98       29.68      1.90 o
 -11  12   1       16.07       17.66      1.75 o
 -10  12   1        1.50        2.58      1.56 o
  -9  12   1        1.23       -0.89      2.52 o
  -8  12   1      229.17      219.20      4.13 o
  -7  12   1      139.07      137.21      3.37 o
  -6  12   1        9.93       10.94      0.99 o
  -5  12   1       18.13       12.45      0.96 o
  -4  12   1      317.09      301.73      2.84 o
  -3  12   1      199.93      188.88      2.16 o
  -2  12   1      207.73      191.11      2.11 o
  -1  12   1      794.86      790.62      5.04 o
   0  12   1      453.66      474.07      3.52 o
   1  12   1       59.64       56.28      1.92 o
   2  12   1        0.09       -0.77      0.77 o
   3  12   1      146.54      161.40      2.66 o
   4  12   1      161.16      157.71      2.15 o
   5  12   1      318.33      313.72      3.18 o
   6  12   1      231.12      230.98      2.97 o
   7  12   1      248.62      251.96      3.62 o
   8  12   1       94.70      112.09      2.92 o
   9  12   1        2.95        1.50      1.32 o
  10  12   1       12.62        9.81      1.57 o
  11  12   1       27.00       29.52      1.88 o
  12  12   1       59.44       59.24      2.73 o
  13  12   1       23.91       20.34      2.34 o
  14  12   1        8.34       10.09      3.23 o
  15  12   1        1.08        3.25      3.23 o
  16  12   1        0.04       -1.41      4.09 o
 -16  13   1      143.48      153.35      6.59 o
 -15  13   1        6.00        3.12      2.92 o
 -14  13   1      176.21      174.91      6.36 o
 -13  13   1       45.22       43.27      2.67 o
 -12  13   1      350.14      346.19      5.35 o
 -11  13   1       24.68       26.43      2.18 o
 -10  13   1     1142.79     1151.07     11.43 o
  -9  13   1       30.97       32.81      1.92 o
  -8  13   1     1057.35     1031.96     10.33 o
  -7  13   1       26.86       28.10      2.01 o
  -6  13   1      322.50      290.49      3.77 o
  -5  13   1        6.38       -0.18      1.09 o
  -4  13   1      389.96      385.07      3.51 o
  -3  13   1        1.06       -0.92      0.92 o
  -2  13   1      583.40      559.28      4.44 o
  -1  13   1        0.30        3.34      0.87 o
   0  13   1     1355.27     1308.26      8.09 o
   1  13   1        0.08        4.14      0.89 o
   2  13   1     1251.36     1231.19      8.67 o
   3  13   1        9.93        7.72      1.08 o
   4  13   1      872.82      888.75      6.96 o
   5  13   1       66.58       64.61      2.20 o
   6  13   1      998.10      989.58      8.44 o
   7  13   1        7.10        2.92      1.43 o
   8  13   1      512.51      493.17      5.83 o
   9  13   1        0.90       -1.37      1.37 o
  10  13   1      508.31      526.78      6.93 o
  11  13   1       10.26        9.23      2.27 o
  12  13   1      445.81      470.25      8.35 o
  13  13   1       14.29       15.55      2.45 o
  14  13   1      186.16      192.06      9.18 o
  15  13   1       14.40       22.45      7.32 o
  16  13   1      143.81      158.05      9.35 o
 -14  14   1        2.39        1.96      2.92 o
 -13  14   1        3.69        5.91      2.87 o
 -12  14   1        1.97        3.47      3.49 o
 -11  14   1        2.26        1.59      2.77 o
 -10  14   1        1.94        2.30      1.94 o
  -9  14   1        0.44        3.98      1.94 o
  -8  14   1        0.60       -1.64      1.64 o
  -7  14   1        0.13       -1.35      1.35 o
  -6  14   1      103.30       93.03      2.66 o
  -5  14   1        4.48        0.81      1.26 o
  -4  14   1      272.66      248.76      3.45 o
  -3  14   1      199.15      199.73      2.98 o
  -2  14   1      143.21      136.67      2.47 o
  -1  14   1        5.64        2.71      1.07 o
   0  14   1       14.44       11.10      1.17 o
   1  14   1      130.70      125.11      2.47 o
   2  14   1        0.24        2.03      1.21 o
   3  14   1      196.40      198.81      3.26 o
   4  14   1        0.56        0.77      1.52 o
   5  14   1      121.73      122.74      3.22 o
   6  14   1       51.68       35.90      1.61 o
   7  14   1       12.93        8.84      1.59 o
   8  14   1        1.48       -1.64      1.64 o
   9  14   1        3.28        0.43      1.78 o
  10  14   1        6.09        2.03      2.22 o
  11  14   1        0.07        1.18      2.18 o
  12  14   1        1.27        0.18      2.42 o
  13  14   1        5.44        2.75      4.09 o
  14  14   1        3.41       -0.13      4.26 o
 -13  15   1        2.39        2.44      2.99 o
 -12  15   1       99.56       99.30      5.28 o
 -11  15   1       14.53       15.86      2.98 o
 -10  15   1      152.97      148.84      6.08 o
  -9  15   1       11.02        6.93      2.22 o
  -8  15   1      329.53      339.53      5.35 o
  -7  15   1        5.62        5.58      1.61 o
  -6  15   1      453.90      466.13      5.20 o
  -5  15   1       17.40       17.10      1.51 o
  -4  15   1      408.49      396.45      4.43 o
  -3  15   1        2.70        0.59      1.30 o
  -2  15   1      380.35      414.38      4.52 o
  -1  15   1      136.97      145.59      3.24 o
   0  15   1      776.93      737.37      6.93 o
   1  15   1      448.20      457.63      5.07 o
   2  15   1     1002.42      976.78      8.58 o
   3  15   1       59.45       67.00      3.46 o
   4  15   1      741.62      773.19      7.58 o
   5  15   1        0.24       -1.38      1.38 o
   6  15   1      412.51      382.22      5.72 o
   7  15   1        7.25        6.12      1.83 o
   8  15   1      191.25      194.83      5.30 o
   9  15   1        0.08        0.39      2.45 o
  10  15   1      188.89      198.19      6.10 o
  11  15   1        4.64        3.36      2.55 o
  12  15   1       52.03       39.20      4.76 o
  13  15   1        1.23       -2.21      4.09 o
 -12  16   1       13.10       14.32      3.18 o
 -11  16   1        3.53        3.05      2.70 o
 -10  16   1       23.14       25.84      2.84 o
  -9  16   1        6.95        7.28      2.59 o
  -8  16   1        0.19       -0.39      2.10 o
  -7  16   1        0.42       -1.22      1.74 o
  -6  16   1        1.14       -0.19      1.75 o
  -5  16   1        2.90        1.79      1.74 o
  -4  16   1       47.89       36.00      1.81 o
  -3  16   1        1.06       -0.33      1.72 o
  -2  16   1       52.93       41.59      2.11 o
  -1  16   1        0.10       -1.57      1.66 o
   0  16   1       13.72       12.55      1.68 o
   1  16   1      101.55      105.74      4.24 o
   2  16   1       18.40       19.29      1.61 o
   3  16   1       45.89       40.82      1.90 o
   4  16   1        1.82        0.43      1.60 o
   5  16   1        1.47       -1.53      1.61 o
   6  16   1        1.19        1.31      1.70 o
   7  16   1        0.15        1.54      2.51 o
   8  16   1       23.26       20.65      2.86 o
   9  16   1        0.21        2.40      2.62 o
  10  16   1        8.18       10.19      2.80 o
  11  16   1        0.50       -2.27      4.72 o
  12  16   1        0.02       -3.15      4.17 o
 -10  17   1       84.92       78.23      4.76 o
  -9  17   1       13.45        8.20      3.15 o
  -8  17   1      105.70       92.26      5.13 o
  -7  17   1        0.89       -1.07      2.85 o
  -6  17   1      190.30      193.29      8.10 o
  -5  17   1       12.37       13.17      4.25 o
  -4  17   1      294.67      315.64      9.80 o
  -3  17   1        1.92        4.60      2.76 o
  -2  17   1      255.65      264.27      7.98 o
  -1  17   1       19.72       19.74      2.59 o
   0  17   1      257.37      268.43      6.03 o
   1  17   1       85.23       71.56      3.36 o
   2  17   1      219.26      225.27      5.54 o
   3  17   1       24.17       27.06      2.38 o
   4  17   1      309.87      335.94      7.54 o
   5  17   1        1.12        5.69      2.37 o
   6  17   1      344.91      361.92     11.63 o
   7  17   1        3.01       10.38      2.81 o
   8  17   1      132.05      147.04      7.49 o
   9  17   1        0.09       -0.04      2.77 o
  10  17   1       43.62       37.46      3.43 o
  -7  18   1        0.73       -0.58      3.69 o
  -6  18   1        0.39       -2.32      3.63 o
  -5  18   1        0.61       -3.57      3.57 o
  -4  18   1        0.25       -0.24      3.63 o
  -3  18   1        3.45        4.49      3.67 o
  -2  18   1        6.55        6.05      3.66 o
  -1  18   1       10.04       10.04      3.67 o
   0  18   1        1.25        3.88      3.66 o
   1  18   1        7.17        7.11      3.66 o
   2  18   1       13.51       19.94      4.72 o
   3  18   1        2.62        4.94      3.57 o
   4  18   1        3.17        5.64      3.52 o
   5  18   1        0.25        2.96      3.52 o
   6  18   1       20.05       22.29      3.80 o
   7  18   1        0.02        2.83      3.50 o
  -3  19   1        3.41        6.36      4.00 o
  -2  19   1      133.54      150.49     10.99 o
  -1  19   1        2.58       10.16      4.01 o
   0  19   1      275.86      314.90     10.02 o
   1  19   1       12.44       21.23      4.17 o
   2  19   1      257.53      300.09     10.63 o
   3  19   1       32.48       39.22      5.91 o
 -21   0   2        6.07        9.92      6.14 o
 -20   0   2      273.07      310.42     13.94 o
 -19   0   2       17.64       11.10      5.43 o
 -18   0   2      211.63      232.99      8.09 o
 -17   0   2        2.63       -2.44      2.59 o
 -16   0   2       95.75       83.62      3.54 o
 -15   0   2        3.62        5.19      1.44 o
 -14   0   2     1024.42     1022.93      7.50 o
 -13   0   2       42.63       40.66      1.51 o
 -12   0   2     2488.32     2499.56     15.83 o
 -11   0   2      209.35      199.99      2.20 o
 -10   0   2     5694.67     5497.65     34.02 o
  -9   0   2      436.55      460.41      3.47 o
  -8   0   2     9753.53    10089.17     61.79 o
  -7   0   2      110.19       89.92      1.16 o
  -6   0   2       30.28       48.17      0.85 o
  -5   0   2     3170.53     3217.14     25.89 o
  -4   0   2      671.15      623.00      4.64 o
  -3   0   2     1853.98     1917.42     15.78 o
  -2   0   2      247.20      270.31      2.37 o
   3   0   2    23771.35    23162.64    541.22 o
   4   0   2    16314.14    15846.33    121.63 o
   5   0   2     3786.28     3971.49     43.42 o
   6   0   2     7037.75     7517.80     47.57 o
   7   0   2      291.65      318.24      2.35 o
   8   0   2     1025.37      799.01      5.62 o
   9   0   2       27.11       19.22      0.92 o
  10   0   2     1014.58      838.98      6.01 o
  11   0   2       63.34       64.47      1.67 o
  12   0   2      963.08      949.82      6.87 o
  13   0   2      364.79      369.89      3.71 o
  14   0   2      201.26      190.31      3.13 o
  15   0   2       29.82       24.77      1.61 o
  16   0   2      458.92      471.88      9.82 o
  17   0   2       24.19       24.43      2.58 o
  18   0   2      388.18      394.64      9.93 o
  19   0   2       34.44       46.24      4.28 o
  20   0   2      348.17      389.55     10.75 o
  21   0   2       24.31       29.58      4.46 o
 -21   1   2        6.53        4.98      4.17 o
 -20   1   2        3.61        3.19      4.01 o
 -19   1   2        3.25        2.60      3.67 o
 -18   1   2       37.22       28.89      3.92 o
 -17   1   2       31.87       26.13      2.04 o
 -16   1   2       21.42       19.14      1.44 o
 -15   1   2      144.99      157.11      2.42 o
 -14   1   2      481.80      495.70      3.12 o
 -13   1   2       54.41       61.38      1.29 o
 -12   1   2       29.80       26.72      0.73 o
 -11   1   2      340.01      341.02      2.15 o
 -10   1   2       54.35       71.92      1.09 o
  -9   1   2      245.51      244.84      1.66 o
  -8   1   2        3.49       -0.42      0.42 o
  -7   1   2       96.99      112.90      1.08 o
  -6   1   2       56.51       62.21      0.80 o
  -5   1   2      872.81      866.49      5.75 o
  -4   1   2        0.19       -0.16      0.16 o
  -3   1   2      907.57      891.67      4.81 o
  -2   1   2     3240.63     1795.01    178.60 o
  -1   1   2        0.96       -0.23      0.23 o
   0   1   2     1926.35     1126.24     73.19 o
   1   1   2       34.87       25.03      0.92 o
   2   1   2     6793.58     4614.71    166.48 o
   3   1   2      953.90     1027.69     12.21 o
   4   1   2     4325.82     4462.38     24.37 o
   5   1   2       67.49       79.54      0.89 o
   6   1   2        0.17        3.74      0.50 o
   7   1   2      389.11      440.44      2.37 o
   8   1   2      284.53      326.72      1.95 o
   9   1   2      197.43      225.41      1.49 o
  10   1   2      119.80      150.00      1.26 o
  11   1   2      317.42      322.34      1.99 o
  12   1   2       38.92       31.34      0.69 o
  13   1   2      110.18      102.86      1.38 o
  14   1   2        0.37       -0.57      0.80 o
  15   1   2       67.34       60.17      2.04 o
  16   1   2       30.89       27.02      1.47 o
  17   1   2        0.47        0.57      1.46 o
  18   1   2        6.28        6.43      1.99 o
  19   1   2       31.02       35.31      2.90 o
  20   1   2       27.79       36.41      3.09 o
  21   1   2       12.61       22.52      3.05 o
 -21   2   2       11.57       13.26      4.33 o
 -20   2   2      184.39      222.85      8.76 o
 -19   2   2        5.52        2.70      4.49 o
 -18   2   2      232.15      229.51     13.23 o
 -17   2   2        0.96       -0.33      1.79 o
 -16   2   2     1017.01     1058.70     10.57 o
 -15   2   2       71.83       74.61      2.88 o
 -14   2   2     1957.95     1995.56     10.86 o
 -13   2   2       19.03       19.90      0.83 o
 -12   2   2     2586.65     2494.29     11.90 o
 -11   2   2      221.26      262.35      1.96 o
 -10   2   2     3185.50     3168.71     15.19 o
  -9   2   2       36.79       41.74      0.86 o
  -8   2   2     9189.01     9290.86     41.97 o
  -7   2   2     1291.72     1386.95      6.40 o
  -6   2   2     4652.22     4747.36     19.75 o
  -5   2   2       98.42       89.90      2.02 o
  -4   2   2     1075.67      983.16     12.74 o
  -3   2   2       20.16       22.27      0.84 o
  -2   2   2    11308.03    11030.26     58.79 o
  -1   2   2     3023.73     3114.30     30.55 o
   0   2   2      439.28      429.79      2.63 o
   1   2   2      601.63      385.65      6.61 o
   2   2   2     4033.57     4016.16     26.52 o
   3   2   2     1929.52     1891.90     23.83 o
   4   2   2      229.74      184.00      2.96 o
   5   2   2     1598.55     1667.95      8.86 o
   6   2   2      854.10      787.38      4.31 o
   7   2   2     1374.10     1388.31      7.52 o
   8   2   2     4938.78     4941.77     24.50 o
   9   2   2      149.47      121.68      1.06 o
  10   2   2     2034.93     2110.99     10.72 o
  11   2   2      100.86      100.46      1.26 o
  12   2   2      816.89      820.53      4.86 o
  13   2   2      379.18      398.83      2.83 o
  14   2   2      603.86      585.67      4.47 o
  15   2   2       49.40       48.96      2.63 o
  16   2   2      529.28      548.52      5.52 o
  17   2   2        3.47        6.89      1.49 o
  18   2   2      235.17      238.87      3.99 o
  19   2   2        9.83       14.79      2.19 o
  20   2   2      183.99      205.51      6.79 o
  21   2   2        0.95        7.19      2.90 o
 -21   3   2       12.81       12.29      4.03 o
 -20   3   2        8.79        6.27      3.90 o
 -19   3   2       35.54       32.55      4.96 o
 -18   3   2        5.26        0.77      2.74 o
 -17   3   2        0.38        0.46      1.81 o
 -16   3   2        0.12        1.06      1.59 o
 -15   3   2        3.36       11.37      1.17 o
 -14   3   2       55.08       61.99      1.72 o
 -13   3   2        4.15        7.98      0.78 o
 -12   3   2      626.54      667.43      4.10 o
 -11   3   2      267.75      248.01      1.95 o
 -10   3   2       57.15       57.78      1.12 o
  -9   3   2       15.17       18.31      0.56 o
  -8   3   2       21.84       21.65      0.54 o
  -7   3   2     1020.55     1121.23      5.28 o
  -6   3   2     3295.16     3576.27     15.53 o
  -5   3   2       77.81       28.98      0.97 o
  -4   3   2    13168.37    12991.58    124.45 o
  -3   3   2      258.57      325.03      1.95 o
  -2   3   2     6085.82     5820.16     64.04 o
  -1   3   2      295.29      279.76      1.64 o
   0   3   2     1915.36     1991.42     10.77 o
   1   3   2      294.23      265.43      1.62 o
   2   3   2      956.20      980.32     13.11 o
   3   3   2     1978.92     2127.48     15.16 o
   4   3   2     2361.14     2495.84     16.04 o
   5   3   2       90.93      109.42      1.51 o
   6   3   2     1675.37     1782.03     11.01 o
   7   3   2      207.96      243.35      1.70 o
   8   3   2      518.59      593.40      3.46 o
   9   3   2       14.56       11.26      0.49 o
  10   3   2      464.59      444.35      2.87 o
  11   3   2      166.83      175.54      1.58 o
  12   3   2       47.36       42.21      1.07 o
  13   3   2       54.14       48.61      1.12 o
  14   3   2       93.19      106.45      1.81 o
  15   3   2        0.01        3.55      1.01 o
  16   3   2        0.02        2.12      1.52 o
  17   3   2        0.11        1.12      1.29 o
  18   3   2       13.71       11.81      1.77 o
  19   3   2       14.05       15.25      1.92 o
  20   3   2        1.27        2.44      3.49 o
  21   3   2        1.10        1.90      2.83 o
 -21   4   2        0.05       -0.86      3.92 o
 -20   4   2      134.64      149.26     16.06 o
 -19   4   2        1.13       -2.58      3.57 o
 -18   4   2      168.89      163.50      5.32 o
 -17   4   2       37.22       30.09      2.31 o
 -16   4   2      820.26      808.42      7.97 o
 -15   4   2       83.39       84.42      3.48 o
 -14   4   2      955.68      975.41      7.11 o
 -13   4   2       50.09       50.73      1.66 o
 -12   4   2      751.50      767.77      4.78 o
 -11   4   2       18.49       18.06      0.75 o
 -10   4   2     1580.47     1485.99      7.44 o
  -9   4   2       27.85       28.33      0.63 o
  -8   4   2     2804.24     2743.41     12.81 o
  -7   4   2      830.78      910.52      4.43 o
  -6   4   2     8294.67     8492.32     37.40 o
  -5   4   2       67.08       67.95      1.52 o
  -4   4   2    19805.76    20027.72     88.08 o
  -3   4   2     2075.50     2071.94      8.65 o
  -2   4   2    14471.95    13950.21     65.57 o
  -1   4   2       22.58       15.44      0.85 o
   0   4   2     1034.63      871.89      4.39 o
   1   4   2      145.87      142.16      1.82 o
   2   4   2     3068.63     3049.14     17.10 o
   3   4   2      680.20      682.02      3.89 o
   4   4   2     2981.25     2726.81     16.91 o
   5   4   2        9.14        3.44      0.56 o
   6   4   2     6579.39     7050.47     49.43 o
   7   4   2        3.62        3.13      0.64 o
   8   4   2     3521.92     3661.53     20.56 o
   9   4   2      384.05      351.51      2.30 o
  10   4   2     3925.90     3909.28     20.21 o
  11   4   2      539.29      507.10      3.16 o
  12   4   2     2151.95     2141.12     11.38 o
  13   4   2       68.86       67.12      1.47 o
  14   4   2      344.12      364.32      3.20 o
  15   4   2       85.77       80.32      2.00 o
  16   4   2      483.68      497.90      5.07 o
  17   4   2       82.08       90.96      2.61 o
  18   4   2       85.79       82.74      3.12 o
  19   4   2        4.41        3.62      2.08 o
  20   4   2       42.36       45.88      3.14 o
 -20   5   2        9.72        7.67      5.43 o
 -19   5   2        1.45        2.88      3.63 o
 -18   5   2        9.81        4.93      2.18 o
 -17   5   2       12.56       12.71      2.21 o
 -16   5   2        5.14        2.52      1.62 o
 -15   5   2       36.59       33.27      1.76 o
 -14   5   2      125.62      129.87      2.65 o
 -13   5   2        6.71        5.73      0.97 o
 -12   5   2       91.95       94.64      1.68 o
 -11   5   2       15.47       11.51      0.78 o
 -10   5   2        1.77       -0.57      0.57 o
  -9   5   2        1.77       -0.40      0.42 o
  -8   5   2        0.74       -0.46      0.46 o
  -7   5   2      344.36      343.89      2.61 o
  -6   5   2      978.04      869.32      4.33 o
  -5   5   2     1906.81     2051.44      9.89 o
  -4   5   2      448.85      517.64      2.70 o
  -3   5   2      304.92      337.92      1.83 o
  -2   5   2       36.81       33.98      0.65 o
  -1   5   2     2215.69     2472.11     10.91 o
   0   5   2       38.66       28.60      0.50 o
   1   5   2      551.54      571.64      2.62 o
   2   5   2       66.89       67.54      0.61 o
   3   5   2      263.45      257.57      2.05 o
   4   5   2        9.30       18.31      1.13 o
   5   5   2      523.13      606.56      4.22 o
   6   5   2       11.69       16.89      0.76 o
   7   5   2      200.12      214.46      2.15 o
   8   5   2        9.51        6.99      0.43 o
   9   5   2      142.03      133.42      1.33 o
  10   5   2       93.91       87.21      1.49 o
  11   5   2      407.75      410.48      2.87 o
  12   5   2       25.18       29.90      0.93 o
  13   5   2       66.06       57.11      1.33 o
  14   5   2       27.46       18.86      0.99 o
  15   5   2        9.27        8.69      1.03 o
  16   5   2       77.15       74.85      2.46 o
  17   5   2        7.36        4.78      1.37 o
  18   5   2        0.01       -1.64      1.64 o
  19   5   2       11.49        8.44      2.59 o
  20   5   2        0.29        4.60      3.68 o
 -20   6   2       70.12       68.16      4.87 o
 -19   6   2        0.38       -2.99      3.63 o
 -18   6   2      281.86      297.81      5.73 o
 -17   6   2        6.81        7.53      2.13 o
 -16   6   2      663.65      672.83      7.64 o
 -15   6   2        8.47        7.08      1.57 o
 -14   6   2      649.53      637.62      6.15 o
 -13   6   2       10.35        9.38      1.08 o
 -12   6   2      318.33      299.02      2.71 o
 -11   6   2      104.63       89.44      1.59 o
 -10   6   2      913.74      935.00      5.33 o
  -9   6   2      129.78      131.38      1.88 o
  -8   6   2     3607.63     3589.66     17.17 o
  -7   6   2      151.76      144.55      1.39 o
  -6   6   2     7709.42     7658.03     36.86 o
  -5   6   2       12.18       13.35      0.51 o
  -4   6   2     9818.04     9921.56     47.94 o
  -3   6   2      335.33      390.73      2.24 o
  -2   6   2     3765.09     3624.98     16.66 o
  -1   6   2      634.31      630.18      3.18 o
   0   6   2     2216.41     2096.46      9.32 o
   1   6   2      345.73      349.12      1.90 o
   2   6   2     1092.52     1029.73      5.06 o
   3   6   2      863.11      972.64      5.30 o
   4   6   2     7412.14     7676.80     44.32 o
   5   6   2      538.80      599.55      3.88 o
   6   6   2     9153.93     9203.75     55.70 o
   7   6   2       18.30       23.83      0.94 o
   8   6   2     2966.92     2865.78     17.83 o
   9   6   2       37.09       32.96      1.34 o
  10   6   2     3047.81     3083.33     17.47 o
  11   6   2        5.91        8.26      0.58 o
  12   6   2      284.48      271.15      2.77 o
  13   6   2       29.82       31.07      1.11 o
  14   6   2       62.42       69.21      1.79 o
  15   6   2       67.58       63.65      2.06 o
  16   6   2      405.90      398.45      4.66 o
  17   6   2        6.75        2.71      1.48 o
  18   6   2      233.55      237.92      5.06 o
  19   6   2       17.30       21.85      4.43 o
  20   6   2      152.29      177.24      8.98 o
 -20   7   2        5.44        8.28      4.19 o
 -19   7   2        0.07        0.34      3.69 o
 -18   7   2       11.14       15.66      2.37 o
 -17   7   2        8.89        5.92      2.19 o
 -16   7   2        7.50        6.11      2.08 o
 -15   7   2        6.00        7.78      1.63 o
 -14   7   2        0.01       -0.91      1.45 o
 -13   7   2       13.06       10.39      1.29 o
 -12   7   2      145.38      158.16      2.22 o
 -11   7   2      122.79      115.64      1.68 o
 -10   7   2      350.66      364.92      2.69 o
  -9   7   2      187.78      187.96      1.66 o
  -8   7   2      766.68      777.77      4.43 o
  -7   7   2       91.98       71.60      1.25 o
  -6   7   2      147.51      192.09      1.66 o
  -5   7   2      181.22      197.93      1.63 o
  -4   7   2       17.71       16.44      0.65 o
  -3   7   2       91.04       76.42      0.99 o
  -2   7   2      539.58      548.69      2.89 o
  -1   7   2      797.58      972.34      4.89 o
   0   7   2       75.38       63.46      0.85 o
   1   7   2     4420.14     4654.95     22.41 o
   2   7   2       31.83       28.69      0.68 o
   3   7   2        0.80       -0.32      0.32 o
   4   7   2       11.44       12.92      0.47 o
   5   7   2      114.25      115.96      1.28 o
   6   7   2        6.29       10.86      0.48 o
   7   7   2      228.07      221.55      2.24 o
   8   7   2      200.77      195.96      1.66 o
   9   7   2      396.39      399.20      2.94 o
  10   7   2      206.33      220.24      1.94 o
  11   7   2        1.38       -0.62      0.62 o
  12   7   2      143.81      156.39      2.62 o
  13   7   2        2.36       -1.03      1.03 o
  14   7   2       41.75       37.13      1.49 o
  15   7   2        1.00        0.14      1.19 o
  16   7   2       53.46       53.82      2.83 o
  17   7   2        2.77        0.29      2.40 o
  18   7   2       12.94       12.30      4.20 o
  19   7   2       20.03       24.66      4.60 o
 -19   8   2        2.12       -1.30      3.78 o
 -18   8   2      161.33      167.18      5.77 o
 -17   8   2       26.08       23.28      2.35 o
 -16   8   2      511.33      504.09      7.13 o
 -15   8   2      158.41      155.68      3.91 o
 -14   8   2      765.25      785.64      7.84 o
 -13   8   2       49.04       44.57      1.78 o
 -12   8   2      693.87      696.50      6.38 o
 -11   8   2        2.64        3.08      0.89 o
 -10   8   2      305.91      300.22      2.58 o
  -9   8   2        2.84        2.61      0.70 o
  -8   8   2     1372.13     1349.26      7.42 o
  -7   8   2       57.55       64.58      1.27 o
  -6   8   2     3430.42     3360.87     17.41 o
  -5   8   2       43.66       31.44      0.78 o
  -4   8   2     1260.22     1243.04      6.78 o
  -3   8   2      577.88      592.43      3.66 o
  -2   8   2     4953.10     4787.39     24.52 o
  -1   8   2        0.45        4.06      0.51 o
   0   8   2     4966.04     4840.77     22.84 o
   1   8   2      194.95      195.29      1.46 o
   2   8   2     2323.08     2168.62     10.92 o
   3   8   2      202.81      212.46      1.60 o
   4   8   2     1884.90     1783.14      9.29 o
   5   8   2       22.80       18.23      0.63 o
   6   8   2     3256.89     3240.48     19.77 o
   7   8   2      130.83      115.66      1.51 o
   8   8   2     2908.47     2876.19     17.57 o
   9   8   2        0.42       -0.62      0.62 o
  10   8   2     1167.91     1162.30      7.25 o
  11   8   2        1.68       -0.87      0.87 o
  12   8   2      768.25      800.49      9.07 o
  13   8   2       46.84       30.65      1.32 o
  14   8   2      388.92      394.19      5.34 o
  15   8   2        9.16       11.13      1.48 o
  16   8   2      212.15      205.48      6.82 o
  17   8   2        2.33       -0.44      3.97 o
  18   8   2      173.25      182.63      8.91 o
  19   8   2        5.29       10.57      4.54 o
 -19   9   2        1.20        0.28      3.29 o
 -18   9   2        0.01       -1.91      2.67 o
 -17   9   2        0.12       -2.23      2.54 o
 -16   9   2       22.95       20.71      2.34 o
 -15   9   2        1.13        1.74      1.78 o
 -14   9   2        0.72       -1.56      1.56 o
 -13   9   2       43.62       32.97      1.76 o
 -12   9   2        1.28       -1.33      1.34 o
 -11   9   2        4.37        3.06      1.18 o
 -10   9   2       21.52       16.19      0.96 o
  -9   9   2      467.59      486.09      3.81 o
  -8   9   2       29.00       29.57      0.93 o
  -7   9   2        1.03       -0.16      0.68 o
  -6   9   2       16.46       16.63      0.73 o
  -5   9   2       20.05       16.49      0.73 o
  -4   9   2       21.43       19.10      0.73 o
  -3   9   2       17.61       25.13      0.75 o
  -2   9   2       49.36       52.33      1.21 o
  -1   9   2       69.19       97.38      1.23 o
   0   9   2      144.69      191.13      1.67 o
   1   9   2       95.74       80.75      1.14 o
   2   9   2       50.70       44.28      1.02 o
   3   9   2      126.18      110.73      1.23 o
   4   9   2      164.90      194.07      1.79 o
   5   9   2        0.09       -0.65      0.65 o
   6   9   2      531.74      547.29      3.97 o
   7   9   2       57.10       69.18      1.37 o
   8   9   2        0.60        2.42      0.60 o
   9   9   2       43.65       47.29      1.57 o
  10   9   2      136.00      139.47      3.47 o
  11   9   2        3.57        2.87      1.04 o
  12   9   2      102.32      108.46      2.48 o
  13   9   2       15.22       10.54      1.60 o
  14   9   2        3.72        1.31      1.36 o
  15   9   2        0.84       -2.49      2.49 o
  16   9   2       19.72       14.84      2.83 o
  17   9   2        6.15        2.94      4.30 o
  18   9   2       19.11       20.34      4.64 o
 -18  10   2       78.11       74.66      4.17 o
 -17  10   2       56.21       53.13      3.79 o
 -16  10   2       76.01       64.97      3.29 o
 -15  10   2       40.47       32.90      2.40 o
 -14  10   2      345.01      338.70      5.20 o
 -13  10   2        5.33        0.48      1.51 o
 -12  10   2      824.59      831.15      8.09 o
 -11  10   2      110.52      104.39      3.58 o
 -10  10   2      266.73      244.66      3.48 o
  -9  10   2        4.83       -0.45      1.47 o
  -8  10   2       61.42       57.82      2.02 o
  -7  10   2       34.04       33.56      1.02 o
  -6  10   2      583.29      587.95      3.85 o
  -5  10   2       66.18       63.45      1.46 o
  -4  10   2     2794.83     2768.96     15.03 o
  -3  10   2      584.22      590.83      3.83 o
  -2  10   2     6219.26     6198.26     32.78 o
  -1  10   2        2.99        2.93      0.66 o
   0  10   2     4601.06     4535.79     23.34 o
   1  10   2      180.46      158.11      1.79 o
   2  10   2     2233.52     2235.12     12.48 o
   3  10   2      144.09      162.69      1.75 o
   4  10   2     2279.50     2185.15     13.16 o
   5  10   2        0.14        2.42      0.61 o
   6  10   2     1636.67     1623.02     10.45 o
   7  10   2       10.30       11.08      0.89 o
   8  10   2      607.00      618.05      5.61 o
   9  10   2      126.38      139.04      2.55 o
  10  10   2      822.60      775.13      7.65 o
  11  10   2       58.99       49.84      1.96 o
  12  10   2      856.57      827.13      9.00 o
  13  10   2       81.01       72.12      3.13 o
  14  10   2      204.45      213.80      6.77 o
  15  10   2       28.50       31.58      3.36 o
  16  10   2       87.04       84.69      4.84 o
  17  10   2        0.15       -4.24      4.24 o
  18  10   2       23.23       25.45      5.04 o
 -17  11   2       10.45        5.14      3.20 o
 -16  11   2        0.00       -2.88      2.88 o
 -15  11   2        3.88       -2.29      2.52 o
 -14  11   2        0.28       -1.98      1.98 o
 -13  11   2       34.24       26.70      1.99 o
 -12  11   2        0.90       -1.50      1.50 o
 -11  11   2       18.54       17.79      1.65 o
 -10  11   2       85.95       69.38      2.64 o
  -9  11   2        2.22        4.15      1.44 o
  -8  11   2      418.44      405.04      4.25 o
  -7  11   2       42.85       52.35      1.97 o
  -6  11   2       24.71       20.16      0.88 o
  -5  11   2       33.79       28.35      0.95 o
  -4  11   2        9.60        8.72      0.79 o
  -3  11   2      207.54      206.61      2.10 o
  -2  11   2      394.53      355.11      2.95 o
  -1  11   2      812.99      761.15      4.87 o
   0  11   2       23.81       22.81      0.82 o
   1  11   2      271.59      300.85      2.58 o
   2  11   2      108.56      100.54      1.95 o
   3  11   2       81.82       72.57      1.95 o
   4  11   2      147.01      159.53      2.06 o
   5  11   2      526.19      530.05      4.10 o
   6  11   2      456.76      457.04      3.69 o
   7  11   2      262.19      261.31      3.27 o
   8  11   2       22.24       21.94      1.26 o
   9  11   2      173.02      179.34      3.04 o
  10  11   2        0.46        1.67      1.11 o
  11  11   2       92.54       92.79      2.49 o
  12  11   2      114.67      114.10      3.13 o
  13  11   2      126.71      134.30      6.32 o
  14  11   2       82.56       64.22      4.28 o
  15  11   2        5.03        5.52      3.13 o
  16  11   2        1.80        2.28      3.18 o
  17  11   2        2.40        0.40      4.47 o
 -16  12   2       71.42       65.53      4.00 o
 -15  12   2       15.76       14.23      3.18 o
 -14  12   2      150.39      139.92      6.15 o
 -13  12   2       33.75       26.74      2.33 o
 -12  12   2      385.49      389.29      5.71 o
 -11  12   2       19.32       15.69      1.84 o
 -10  12   2      854.56      830.06      8.83 o
  -9  12   2       13.55        5.85      2.43 o
  -8  12   2     1579.35     1530.99     12.57 o
  -7  12   2      131.73      127.78      3.04 o
  -6  12   2      969.63      939.09      6.68 o
  -5  12   2       89.70       88.05      2.03 o
  -4  12   2      751.81      745.78      5.27 o
  -3  12   2       39.93       33.91      1.06 o
  -2  12   2     1540.10     1493.57      9.11 o
  -1  12   2      116.21      122.99      1.98 o
   0  12   2     1206.36     1180.41      7.39 o
   1  12   2      573.99      577.11      4.28 o
   2  12   2      922.09      889.84      5.98 o
   3  12   2      101.61      100.55      1.93 o
   4  12   2     1179.58     1187.29      8.03 o
   5  12   2        9.62        9.16      0.96 o
   6  12   2      554.32      557.90      5.22 o
   7  12   2       21.71       22.69      1.39 o
   8  12   2      727.61      704.88      7.28 o
   9  12   2       20.90       18.14      1.36 o
  10  12   2      617.58      612.31      6.60 o
  11  12   2       36.24       31.51      2.27 o
  12  12   2      214.31      221.00      8.55 o
  13  12   2        0.95        1.35      3.09 o
  14  12   2      236.32      262.63      7.82 o
  15  12   2        3.02        6.14      3.27 o
  16  12   2      124.04      136.19      8.85 o
 -15  13   2        1.68       -0.23      3.09 o
 -14  13   2       11.79       10.66      3.09 o
 -13  13   2        2.98        1.44      2.88 o
 -12  13   2        0.00       -2.00      2.00 o
 -11  13   2       35.88       27.83      2.31 o
 -10  13   2        3.16        1.31      1.73 o
  -9  13   2        1.98        3.18      1.64 o
  -8  13   2        3.45        2.78      1.60 o
  -7  13   2       14.07        9.85      1.41 o
  -6  13   2       11.07        8.31      1.35 o
  -5  13   2        4.55        1.76      1.08 o
  -4  13   2        0.69       -0.98      0.98 o
  -3  13   2        0.66       -1.00      1.00 o
  -2  13   2        1.71        0.44      0.90 o
  -1  13   2      232.95      220.97      2.51 o
   0  13   2        0.36       -0.69      0.89 o
   1  13   2       24.20       22.86      1.10 o
   2  13   2       37.24       40.91      1.31 o
   3  13   2        0.03        0.59      1.02 o
   4  13   2        0.11       -0.08      1.04 o
   5  13   2       32.97       30.79      1.36 o
   6  13   2       38.37       32.03      1.69 o
   7  13   2       13.37        5.57      1.38 o
   8  13   2       10.29        5.66      1.34 o
   9  13   2       11.33        9.05      1.64 o
  10  13   2        1.70        0.52      1.91 o
  11  13   2       14.54       13.84      2.13 o
  12  13   2       13.87       11.51      3.27 o
  13  13   2       10.11       10.63      3.41 o
  14  13   2        6.32        6.41      4.09 o
  15  13   2       19.07       13.21      4.42 o
 -14  14   2       40.55       29.92      4.71 o
 -13  14   2        6.73        1.87      3.02 o
 -12  14   2      129.76      126.60      5.46 o
 -11  14   2       17.87       15.76      2.31 o
 -10  14   2      312.59      321.04      5.45 o
  -9  14   2        7.05        7.64      1.78 o
  -8  14   2      632.35      603.40      6.69 o
  -7  14   2        0.86        1.77      1.44 o
  -6  14   2      783.10      810.88      7.10 o
  -5  14   2        8.44        3.58      1.35 o
  -4  14   2      625.27      625.64      5.54 o
  -3  14   2        0.49        0.36      1.13 o
  -2  14   2      791.91      750.70      5.92 o
  -1  14   2       44.89       41.70      1.47 o
   0  14   2      732.54      757.47      5.94 o
   1  14   2        8.11       12.86      1.20 o
   2  14   2     1142.37     1142.44      9.62 o
   3  14   2        8.30       11.07      1.35 o
   4  14   2     1378.38     1385.62     12.43 o
   5  14   2        5.59       10.17      1.35 o
   6  14   2      779.50      786.22      7.48 o
   7  14   2       11.46       14.08      2.24 o
   8  14   2      502.80      503.03      7.19 o
   9  14   2        7.89        4.99      2.13 o
  10  14   2      268.59      281.04      5.75 o
  11  14   2        4.35        6.57      3.18 o
  12  14   2      223.19      260.95      9.76 o
  13  14   2       22.92       18.06      4.42 o
  14  14   2      130.16      146.37      9.27 o
 -13  15   2        5.18        2.80      2.85 o
 -12  15   2        8.76        8.20      2.83 o
 -11  15   2        2.40       -0.34      2.68 o
 -10  15   2        0.02       -1.70      2.15 o
  -9  15   2        3.66        0.44      2.15 o
  -8  15   2        7.94        3.22      2.09 o
  -7  15   2       27.69       23.77      1.73 o
  -6  15   2       15.82       14.68      1.55 o
  -5  15   2        0.52        0.79      1.39 o
  -4  15   2       92.70       86.43      2.84 o
  -3  15   2       11.87       10.94      1.63 o
  -2  15   2        5.31        1.41      1.41 o
  -1  15   2       37.45       31.68      1.56 o
   0  15   2       23.98       18.88      1.55 o
   1  15   2        2.98        1.34      1.38 o
   2  15   2      128.37      140.24      3.15 o
   3  15   2        5.65        4.68      1.46 o
   4  15   2        3.85        6.05      1.55 o
   5  15   2        6.42        4.55      1.49 o
   6  15   2       15.32       10.72      1.54 o
   7  15   2       32.65       29.44      2.47 o
   8  15   2       75.53       67.75      3.30 o
   9  15   2       20.66       21.38      2.87 o
  10  15   2       44.00       45.70      4.57 o
  11  15   2       23.70       18.60      4.33 o
  12  15   2        0.00       -0.38      4.49 o
  13  15   2        0.03        0.85      4.26 o
 -11  16   2        4.75        6.54      2.85 o
 -10  16   2       94.75       91.91      4.77 o
  -9  16   2        1.29       -2.64      2.64 o
  -8  16   2       86.14       74.74      4.00 o
  -7  16   2        0.33       -2.29      2.29 o
  -6  16   2      313.32      316.04      6.34 o
  -5  16   2        0.09        0.52      1.85 o
  -4  16   2      643.55      652.88      7.11 o
  -3  16   2       15.05       16.87      1.79 o
  -2  16   2      664.02      652.98      7.61 o
  -1  16   2       57.77       46.46      2.16 o
   0  16   2      315.95      311.88      4.62 o
   1  16   2       38.66       38.41      1.85 o
   2  16   2      210.01      217.88      4.24 o
   3  16   2       16.50       11.33      1.75 o
   4  16   2      439.08      459.44      5.94 o
   5  16   2        1.37        1.88      1.91 o
   6  16   2      266.45      281.45     13.51 o
   7  16   2       18.05       19.31      2.71 o
   8  16   2      154.83      161.07      7.86 o
   9  16   2        4.84        6.05      3.47 o
  10  16   2       73.78       70.09      5.24 o
  11  16   2        0.80        1.34      4.09 o
  -9  17   2        6.83        6.21      3.20 o
  -8  17   2        3.94        6.03      3.16 o
  -7  17   2       24.90       21.27      3.26 o
  -6  17   2        3.22        2.69      3.04 o
  -5  17   2       14.16       13.06      3.66 o
  -4  17   2        2.89        2.36      3.50 o
  -3  17   2       19.53       17.98      2.59 o
  -2  17   2        7.21        3.83      2.76 o
  -1  17   2       42.76       37.21      5.93 o
   0  17   2        8.49        7.89      2.64 o
   1  17   2        5.68        0.42      2.14 o
   2  17   2        4.17        0.63      2.07 o
   3  17   2        1.20       -2.25      2.25 o
   4  17   2        0.83       -1.95      1.99 o
   5  17   2        4.07        4.90      2.80 o
   6  17   2        0.04        4.48      2.73 o
   7  17   2        0.01        3.30      2.66 o
   8  17   2        7.26        9.47      3.06 o
   9  17   2        3.63        5.16      4.00 o
  -7  18   2        1.95        4.96      4.96 o
  -6  18   2       99.04       87.43      6.18 o
  -5  18   2        1.11       -0.78      3.66 o
  -4  18   2       88.35       73.41      4.84 o
  -3  18   2        0.54       -1.36      3.66 o
  -2  18   2      141.99      132.08      7.77 o
  -1  18   2       44.85       35.70      4.18 o
   0  18   2      269.01      299.00      9.50 o
   1  18   2       47.07       50.11      4.37 o
   2  18   2      216.01      254.82      9.80 o
   3  18   2       57.72       58.98      4.43 o
   4  18   2      137.26      139.39      5.90 o
   5  18   2       19.92       18.75      3.74 o
   6  18   2      109.55      123.34     16.54 o
   7  18   2        0.46        4.02      5.67 o
  -1  19   2       14.64        9.09      4.00 o
   0  19   2        7.92        6.95      3.97 o
   1  19   2        0.02        2.13      4.96 o
 -21   1   3        0.00        6.87      4.26 o
 -20   1   3      255.02      297.46     10.02 o
 -19   1   3        6.39       13.11      4.01 o
 -18   1   3      531.78      577.38     12.61 o
 -17   1   3        9.85       11.07      2.48 o
 -16   1   3      624.01      655.41      6.39 o
 -15   1   3        0.86        1.57      1.29 o
 -14   1   3      505.32      517.80      4.10 o
 -13   1   3       43.27       33.48      0.91 o
 -12   1   3     1928.16     1942.93      9.45 o
 -11   1   3       33.43       31.10      0.76 o
 -10   1   3     2364.00     2326.51     10.66 o
  -9   1   3        0.28        0.27      0.33 o
  -8   1   3     4408.40     4663.67     20.34 o
  -7   1   3       91.06       82.03      0.90 o
  -6   1   3     5234.92     5111.70     20.26 o
  -5   1   3      629.55      639.43      2.82 o
  -4   1   3     1424.08     1256.84      4.83 o
  -3   1   3     1175.34     1185.67     10.79 o
  -2   1   3     2582.64     2357.25     22.12 o
  -1   1   3      350.63      321.26      2.74 o
   0   1   3     6987.87     6818.79     46.81 o
   1   1   3     3925.40     3920.36     22.72 o
   2   1   3     3188.35     2996.19     13.79 o
   3   1   3     7787.15     7631.54     72.39 o
   4   1   3    10960.65    11270.71     49.49 o
   5   1   3     6952.71     7499.77     35.36 o
   6   1   3    10452.49    10818.96     52.34 o
   7   1   3      228.99      234.44      1.46 o
   8   1   3     3314.33     3251.23     15.73 o
   9   1   3        0.90        0.02      0.21 o
  10   1   3     1402.79     1371.63      7.11 o
  11   1   3     1457.50     1444.30      7.74 o
  12   1   3      210.48      211.94      1.76 o
  13   1   3      779.74      749.35      5.29 o
  14   1   3      633.65      606.82      5.35 o
  15   1   3       19.78       17.43      1.35 o
  16   1   3      343.32      336.71      4.39 o
  17   1   3        0.21       -0.18      1.45 o
  18   1   3      340.43      373.31      5.43 o
  19   1   3        0.89       10.34      2.64 o
  20   1   3      266.57      276.45      7.74 o
  21   1   3        4.85        5.73      2.86 o
 -21   2   3        1.57        7.66      4.42 o
 -20   2   3        1.23        6.82      4.26 o
 -19   2   3        3.02        4.40      3.83 o
 -18   2   3      142.32      152.96      7.93 o
 -17   2   3       47.61       54.19      2.92 o
 -16   2   3      161.12      173.03      3.50 o
 -15   2   3        7.91        9.70      1.32 o
 -14   2   3       45.61       45.42      1.35 o
 -13   2   3        3.13        8.16      0.73 o
 -12   2   3      151.99      147.31      1.70 o
 -11   2   3      567.14      594.77      3.49 o
 -10   2   3      924.79      907.30      4.64 o
  -9   2   3        2.86       -0.02      0.46 o
  -8   2   3       58.46       49.85      0.90 o
  -7   2   3       31.64       31.02      0.62 o
  -6   2   3     2024.72     2138.20      9.33 o
  -5   2   3        1.40       -0.12      0.43 o
  -4   2   3      848.35      927.64      3.95 o
  -3   2   3      921.57      898.04      3.79 o
  -2   2   3     2122.59     2296.87     20.70 o
  -1   2   3       34.24       43.01      0.55 o
   0   2   3      241.23      293.39      1.79 o
   1   2   3        9.00        3.74      0.28 o
   2   2   3     2381.04     2411.43     18.27 o
   3   2   3        5.36        6.12      0.41 o
   4   2   3     3670.16     3873.62     19.06 o
   5   2   3      441.74      474.98      2.79 o
   6   2   3        2.22        1.21      0.41 o
   7   2   3       73.68       83.67      0.86 o
   8   2   3      501.95      584.48      3.31 o
   9   2   3        1.06       -0.41      0.41 o
  10   2   3       15.15       19.26      0.57 o
  11   2   3      126.01      124.79      1.31 o
  12   2   3      405.84      388.94      2.57 o
  13   2   3      144.87      133.34      1.82 o
  14   2   3       95.88      113.53      2.20 o
  15   2   3       21.56       23.65      1.33 o
  16   2   3       86.86       94.12      2.64 o
  17   2   3       48.45       44.54      1.88 o
  18   2   3       22.76       25.90      1.91 o
  19   2   3        0.74        6.17      1.87 o
  20   2   3       17.92       20.95      2.85 o
 -21   3   3        0.02        7.09      5.91 o
 -20   3   3      185.25      214.60      9.08 o
 -19   3   3        2.08       -2.89      3.66 o
 -18   3   3      181.81      193.93      7.84 o
 -17   3   3       26.62       23.78      2.65 o
 -16   3   3      576.21      586.02      7.64 o
 -15   3   3        1.91        2.34      1.30 o
 -14   3   3      926.22      954.46      6.51 o
 -13   3   3       22.68       25.52      0.92 o
 -12   3   3     1772.31     1804.51      9.60 o
 -11   3   3       10.99       13.77      0.69 o
 -10   3   3     2373.23     2394.23     11.01 o
  -9   3   3      401.01      440.05      2.46 o
  -8   3   3     1504.39     1462.59      6.74 o
  -7   3   3     1323.24     1344.17      5.95 o
  -6   3   3     3218.67     3149.28     13.82 o
  -5   3   3      791.95      883.33      4.06 o
  -4   3   3     3529.05     3438.99     14.39 o
  -3   3   3     1292.25     1429.73      5.81 o
  -2   3   3     4265.91     4335.84     17.00 o
  -1   3   3      254.61      247.41      2.18 o
   0   3   3     2682.02     2838.70     14.27 o
   1   3   3      146.33      173.47      1.16 o
   2   3   3     6247.02     6237.53     26.44 o
   3   3   3     1174.38     1282.19      6.07 o
   4   3   3     7135.06     7400.33     45.66 o
   5   3   3       45.17       52.67      0.97 o
   6   3   3     2078.16     1878.20     12.24 o
   7   3   3      363.14      341.14      2.43 o
   8   3   3     2186.91     1976.42     10.90 o
   9   3   3       37.61       32.45      0.72 o
  10   3   3     1810.09     1867.52     10.50 o
  11   3   3       54.96       44.50      0.99 o
  12   3   3      995.47      996.24      5.78 o
  13   3   3      270.99      280.34      2.57 o
  14   3   3     1659.66     1623.11     11.17 o
  15   3   3        1.02        7.45      1.18 o
  16   3   3      906.38      907.79      8.66 o
  17   3   3       72.44       89.77      2.60 o
  18   3   3      294.43      307.33      4.72 o
  19   3   3       21.20       24.73      2.32 o
  20   3   3       41.98       40.89      2.60 o
 -20   4   3        1.31        2.32      4.09 o
 -19   4   3        0.27       -1.19      3.83 o
 -18   4   3       10.76       11.94      2.71 o
 -17   4   3        8.58        9.84      2.53 o
 -16   4   3        5.05        3.37      2.06 o
 -15   4   3       59.03       53.79      2.40 o
 -14   4   3      162.09      159.91      2.69 o
 -13   4   3       68.84       70.89      1.96 o
 -12   4   3       18.90       14.71      0.80 o
 -11   4   3       11.96        7.91      0.67 o
 -10   4   3       68.54       48.86      1.16 o
  -9   4   3        0.49       -0.43      0.43 o
  -8   4   3      217.95      181.52      1.46 o
  -7   4   3        0.15       -0.32      0.32 o
  -6   4   3       23.60       19.40      0.83 o
  -5   4   3     1550.47     1720.00      7.69 o
  -4   4   3     1062.59     1286.52      5.58 o
  -3   4   3      137.59      107.27      0.88 o
  -2   4   3       28.54       35.66      0.66 o
  -1   4   3      738.54      754.37      3.29 o
   0   4   3     1580.22     1833.71      7.58 o
   1   4   3     1212.67     1362.21      6.01 o
   2   4   3     1566.71     1700.88      7.62 o
   3   4   3     2174.64     2308.01     11.91 o
   4   4   3      129.93      137.96      1.34 o
   5   4   3        0.79        0.11      0.45 o
   6   4   3      396.83      409.69      3.44 o
   7   4   3      360.65      379.29      3.49 o
   8   4   3        0.63       -0.28      0.61 o
   9   4   3      752.06      760.16      5.44 o
  10   4   3       14.82        8.80      0.64 o
  11   4   3      289.86      303.69      2.33 o
  12   4   3        8.78        9.84      0.66 o
  13   4   3        0.75        3.37      0.80 o
  14   4   3      176.73      212.42      2.67 o
  15   4   3        0.42        5.05      1.09 o
  16   4   3       22.50       24.43      1.32 o
  17   4   3        5.47        8.09      1.36 o
  18   4   3        3.16        4.84      1.65 o
  19   4   3       11.54       10.00      2.07 o
  20   4   3        0.59       -0.91      2.51 o
 -20   5   3       58.76       60.12      4.98 o
 -19   5   3        3.05       -0.84      3.90 o
 -18   5   3      245.71      253.09      6.30 o
 -17   5   3        1.14        2.63      2.50 o
 -16   5   3      616.14      643.04      7.47 o
 -15   5   3        0.02       -2.16      2.16 o
 -14   5   3      344.60      345.16      3.66 o
 -13   5   3        2.04       -0.83      0.98 o
 -12   5   3       48.89       43.71      1.04 o
 -11   5   3       18.72       11.84      0.73 o
 -10   5   3      736.89      651.35      3.72 o
  -9   5   3       10.91        9.47      0.67 o
  -8   5   3     2062.70     2011.56     10.17 o
  -7   5   3        0.03       -0.52      0.52 o
  -6   5   3     1177.98     1067.32      5.45 o
  -5   5   3      135.05      125.68      1.70 o
  -4   5   3    12425.26    12405.99     53.79 o
  -3   5   3      740.07      939.03      4.43 o
  -2   5   3     9799.01     9874.96     43.09 o
  -1   5   3      348.65      429.53      2.21 o
   0   5   3     2636.63     2374.07     10.17 o
   1   5   3       91.40       92.20      0.78 o
   2   5   3     1560.07     1537.84      7.23 o
   3   5   3       69.51       49.00      0.76 o
   4   5   3     5071.52     5233.18     30.86 o
   5   5   3       63.49       37.83      1.15 o
   6   5   3     8019.41     8109.14     54.78 o
   7   5   3       22.48       23.55      1.12 o
   8   5   3     2954.79     2924.29     22.32 o
   9   5   3        0.78       -1.03      1.03 o
  10   5   3     2184.39     2215.99     14.66 o
  11   5   3       42.04       34.81      0.99 o
  12   5   3      645.70      639.83      4.56 o
  13   5   3       12.55       13.08      0.89 o
  14   5   3      466.37      464.52      4.34 o
  15   5   3       66.81       71.85      3.08 o
  16   5   3      496.16      491.46      5.85 o
  17   5   3      102.03      111.37      3.50 o
  18   5   3      153.22      157.54      4.94 o
  19   5   3        1.33       -1.37      3.44 o
  20   5   3       94.82      105.69      6.77 o
 -20   6   3        8.07        3.12      4.20 o
 -19   6   3        0.01        1.37      3.29 o
 -18   6   3       27.12       27.76      2.97 o
 -17   6   3        1.59        3.02      2.58 o
 -16   6   3        1.63        0.24      2.11 o
 -15   6   3        5.93        8.17      3.25 o
 -14   6   3        2.72       -2.10      2.10 o
 -13   6   3       44.25       38.32      1.51 o
 -12   6   3      116.42      117.84      1.98 o
 -11   6   3       31.00       23.20      0.84 o
 -10   6   3       62.82       57.76      1.41 o
  -9   6   3       61.99       54.97      2.34 o
  -8   6   3      587.91      605.12      3.55 o
  -7   6   3       13.35       12.24      1.12 o
  -6   6   3      612.06      571.86      3.42 o
  -5   6   3      153.39      151.74      2.07 o
  -4   6   3     3238.72     3293.98     15.04 o
  -3   6   3       52.07       63.51      1.02 o
  -2   6   3      509.04      464.43      2.53 o
  -1   6   3     1148.08     1213.08      5.63 o
   0   6   3       43.51       40.31      0.69 o
   1   6   3        0.05        3.44      0.33 o
   2   6   3     2641.43     3038.81     14.05 o
   3   6   3      206.62      206.50      1.55 o
   4   6   3      115.40      140.82      1.49 o
   5   6   3        0.32       -0.71      0.71 o
   6   6   3       45.03       46.92      1.33 o
   7   6   3     1611.97     1599.95     12.01 o
   8   6   3      208.58      223.82      2.98 o
   9   6   3      157.15      151.30      2.66 o
  10   6   3        7.85        7.55      1.09 o
  11   6   3        2.51        0.29      0.74 o
  12   6   3       53.17       55.17      2.00 o
  13   6   3       36.17       38.71      2.41 o
  14   6   3       96.14      105.62      2.27 o
  15   6   3        7.23       11.05      1.28 o
  16   6   3        4.35        3.86      1.29 o
  17   6   3        7.19        3.08      1.93 o
  18   6   3        0.32        1.41      3.51 o
  19   6   3        3.01        7.83      3.70 o
 -19   7   3        3.97        5.43      3.39 o
 -18   7   3      243.04      252.94      6.50 o
 -17   7   3        1.64        7.58      2.70 o
 -16   7   3      631.56      624.92      8.25 o
 -15   7   3        4.69        5.33      2.08 o
 -14   7   3     1159.79     1184.06     11.66 o
 -13   7   3       55.10       41.83      1.87 o
 -12   7   3      466.30      450.68      3.98 o
 -11   7   3      157.46      152.55      2.03 o
 -10   7   3      859.57      831.62      4.85 o
  -9   7   3       44.33       51.02      1.50 o
  -8   7   3     4040.42     4077.03     20.10 o
  -7   7   3      305.04      312.83      2.42 o
  -6   7   3     4866.83     5036.12     26.09 o
  -5   7   3      444.69      474.74      3.07 o
  -4   7   3     6458.60     6330.56     33.40 o
  -3   7   3       63.50       63.84      1.19 o
  -2   7   3     2214.06     1992.76      9.44 o
  -1   7   3       72.02       92.39      1.00 o
   0   7   3     1946.97     1903.35      9.00 o
   1   7   3      108.48      110.47      1.55 o
   2   7   3     4345.87     4088.67     19.35 o
   3   7   3        8.02       10.57      0.48 o
   4   7   3     2977.75     2908.36     16.50 o
   5   7   3       18.37       24.69      1.03 o
   6   7   3     1405.57     1412.66      9.61 o
   7   7   3       40.02       35.03      1.61 o
   8   7   3     1248.75     1190.16      9.24 o
   9   7   3      210.33      218.65      3.04 o
  10   7   3     1498.24     1549.10     14.43 o
  11   7   3       53.83       63.16      3.13 o
  12   7   3      240.43      260.59      5.28 o
  13   7   3        1.54        1.25      1.63 o
  14   7   3      216.71      220.94      3.52 o
  15   7   3       15.95       13.47      1.74 o
  16   7   3      171.84      180.51      8.27 o
  17   7   3       10.86       14.63      4.03 o
  18   7   3      105.49      105.92      8.21 o
  19   7   3        7.32        9.26      4.36 o
 -19   8   3       15.95       15.47      3.51 o
 -18   8   3        4.91        3.81      2.81 o
 -17   8   3        0.18        0.65      2.62 o
 -16   8   3        6.08        6.70      2.28 o
 -15   8   3       14.85       19.54      2.33 o
 -14   8   3        0.97        2.44      2.01 o
 -13   8   3        1.57       -1.32      2.45 o
 -12   8   3       39.56       32.39      1.72 o
 -11   8   3       12.49        8.17      1.11 o
 -10   8   3      203.90      226.82      2.44 o
  -9   8   3      329.37      320.07      2.57 o
  -8   8   3       70.22       60.62      1.43 o
  -7   8   3       47.09       40.85      1.18 o
  -6   8   3      117.79      131.25      1.57 o
  -5   8   3      270.17      272.95      2.18 o
  -4   8   3      167.62      209.35      1.93 o
  -3   8   3        8.74        7.94      0.59 o
  -2   8   3       38.37       33.78      0.99 o
  -1   8   3      100.11       88.73      1.16 o
   0   8   3      716.04      739.12      4.12 o
   1   8   3      108.46      110.71      1.15 o
   2   8   3       98.01      128.12      1.16 o
   3   8   3      196.40      206.33      1.56 o
   4   8   3      240.90      239.48      1.97 o
   5   8   3      443.22      441.78      3.24 o
   6   8   3       39.10       42.37      1.89 o
   7   8   3      322.65      342.36      3.50 o
   8   8   3       34.92       25.62      1.51 o
   9   8   3      544.31      553.75      5.42 o
  10   8   3      149.41      174.05      3.61 o
  11   8   3       47.99       36.62      3.17 o
  12   8   3      142.28      133.27      2.59 o
  13   8   3      153.37      147.67      2.86 o
  14   8   3       72.79       70.75      3.18 o
  15   8   3       29.95       27.08      2.82 o
  16   8   3        7.60        0.68      3.92 o
  17   8   3       24.11       24.05      4.72 o
  18   8   3       15.71       11.10      4.43 o
  19   8   3        1.42        7.32      7.32 o
 -18   9   3      111.02      108.70      6.90 o
 -17   9   3       31.10       31.54      3.08 o
 -16   9   3      259.28      262.50      5.67 o
 -15   9   3       66.66       58.71      2.73 o
 -14   9   3      673.70      666.80      7.75 o
 -13   9   3        1.86        0.15      1.73 o
 -12   9   3     1236.74     1240.11     11.21 o
 -11   9   3      268.51      258.64      3.79 o
 -10   9   3      818.68      797.16      5.87 o
  -9   9   3      109.02      116.30      2.00 o
  -8   9   3      643.24      652.12      4.30 o
  -7   9   3      311.17      295.41      2.50 o
  -6   9   3      981.50      934.33      5.45 o
  -5   9   3       18.70       18.72      0.78 o
  -4   9   3     2232.93     2235.45     12.26 o
  -3   9   3        7.19        4.43      1.90 o
  -2   9   3     5988.98     6203.35     31.85 o
  -1   9   3      238.75      229.16      3.39 o
   0   9   3     4662.37     4685.24     24.06 o
   1   9   3       12.39       13.02      0.62 o
   2   9   3     3376.89     3629.81     18.71 o
   3   9   3        0.29       -0.55      0.55 o
   4   9   3     2213.97     2302.98     13.23 o
   5   9   3       24.57       24.99      0.75 o
   6   9   3     1122.16     1075.24      7.05 o
   7   9   3        3.03        0.33      0.70 o
   8   9   3     1140.57     1117.89      9.42 o
   9   9   3       65.85       54.74      2.09 o
  10   9   3      483.62      488.73      6.73 o
  11   9   3       82.97       72.60      3.63 o
  12   9   3      348.62      373.87      7.68 o
  13   9   3        7.42        4.18      1.39 o
  14   9   3      240.66      260.37      6.95 o
  15   9   3        3.18       -1.78      2.58 o
  16   9   3      105.77      100.18     16.54 o
  17   9   3        0.11       -3.18      4.09 o
  18   9   3       46.56       41.15      9.21 o
 -18  10   3        2.22        2.82      3.37 o
 -17  10   3        2.32       -3.16      3.16 o
 -16  10   3       16.72       10.54      3.27 o
 -15  10   3       10.31        8.60      2.26 o
 -14  10   3        0.05       -2.09      2.09 o
 -13  10   3        1.93       -1.32      1.79 o
 -12  10   3        7.87        2.70      1.64 o
 -11  10   3        3.87       -1.54      1.54 o
 -10  10   3        0.16       -0.80      1.31 o
  -9  10   3        0.04        1.21      1.09 o
  -8  10   3      210.04      215.56      2.55 o
  -7  10   3       20.82       29.53      0.98 o
  -6  10   3       34.56       32.15      0.95 o
  -5  10   3      127.98      119.42      1.71 o
  -4  10   3       90.23       84.31      1.71 o
  -3  10   3        9.63        6.04      0.73 o
  -2  10   3        1.37        1.14      0.67 o
  -1  10   3       21.96       23.23      0.79 o
   0  10   3      171.67      178.56      1.82 o
   1  10   3        9.04        8.44      0.72 o
   2  10   3       10.75        9.66      0.71 o
   3  10   3        1.83       -0.67      0.67 o
   4  10   3        0.86       -0.13      0.64 o
   5  10   3       64.98       55.73      1.30 o
   6  10   3       69.24       73.42      1.71 o
   7  10   3       72.57       65.34      1.66 o
   8  10   3      124.54      116.90      2.41 o
   9  10   3      125.04      123.01      3.31 o
  10  10   3       45.79       48.61      2.12 o
  11  10   3        1.55       -1.21      2.76 o
  12  10   3        9.58        5.74      2.74 o
  13  10   3       21.58       17.94      3.50 o
  14  10   3        6.07        8.66      3.10 o
  15  10   3        0.03       -0.41      2.95 o
  16  10   3       22.89       19.55      4.60 o
  17  10   3       50.27       43.77      5.21 o
 -17  11   3       15.71       10.32      3.40 o
 -16  11   3       72.28       56.58      4.70 o
 -15  11   3        8.17        2.10      3.09 o
 -14  11   3      204.83      202.60      5.13 o
 -13  11   3        7.42        4.57      1.89 o
 -12  11   3      382.57      370.27      5.20 o
 -11  11   3       13.03        4.48      1.73 o
 -10  11   3     1239.65     1189.76     10.93 o
  -9  11   3        2.94        7.92      1.55 o
  -8  11   3     1873.96     1868.08     12.76 o
  -7  11   3      155.39      159.68      2.31 o
  -6  11   3      882.43      903.06      6.19 o
  -5  11   3       58.17       48.10      1.20 o
  -4  11   3     1194.69     1141.72      7.19 o
  -3  11   3        5.67        2.28      1.07 o
  -2  11   3     1727.07     1687.64      9.82 o
  -1  11   3       85.91       99.90      2.55 o
   0  11   3     2138.03     2107.07     11.97 o
   1  11   3      107.25      114.70      2.38 o
   2  11   3     2115.94     2089.24     12.72 o
   3  11   3        1.56       -0.82      0.82 o
   4  11   3     1618.13     1612.01     10.46 o
   5  11   3        8.09        6.18      0.79 o
   6  11   3      710.23      708.69      6.27 o
   7  11   3        2.90        0.89      0.95 o
   8  11   3      189.93      185.05      2.87 o
   9  11   3        1.11        0.31      1.50 o
  10  11   3      326.61      324.82      5.59 o
  11  11   3        0.06       -1.54      1.54 o
  12  11   3      247.23      246.39      7.00 o
  13  11   3        1.53        0.70      2.95 o
  14  11   3      152.91      165.33      6.77 o
  15  11   3       13.96       17.10      3.41 o
  16  11   3       88.14       77.40      5.84 o
  17  11   3        1.21        0.47      7.09 o
 -16  12   3        1.51        0.32      2.91 o
 -15  12   3        0.68       -0.07      2.86 o
 -14  12   3       14.72       12.45      2.96 o
 -13  12   3       18.00       13.53      2.35 o
 -12  12   3        2.92        1.70      2.01 o
 -11  12   3       43.80       36.62      2.06 o
 -10  12   3        5.14        2.76      1.71 o
  -9  12   3       33.15       28.27      1.89 o
  -8  12   3        9.94       10.87      1.59 o
  -7  12   3       28.81       35.03      1.46 o
  -6  12   3       16.21       16.17      1.15 o
  -5  12   3       96.25      106.37      2.31 o
  -4  12   3        0.57       -0.25      0.89 o
  -3  12   3        0.08       -0.23      0.90 o
  -2  12   3        0.95        1.06      0.89 o
  -1  12   3      772.00      805.56      5.41 o
   0  12   3        2.72        2.36      0.84 o
   1  12   3      324.45      320.24      2.98 o
   2  12   3       49.83       46.66      1.41 o
   3  12   3        0.02       -0.89      0.89 o
   4  12   3       31.12       26.51      1.09 o
   5  12   3        0.61       -0.79      0.87 o
   6  12   3        0.07       -1.03      1.03 o
   7  12   3      108.54       98.15      2.57 o
   8  12   3        7.65        7.24      1.18 o
   9  12   3       25.95       16.96      1.45 o
  10  12   3       20.89       23.27      3.09 o
  11  12   3       33.80       25.44      3.23 o
  12  12   3        8.93        4.46      3.04 o
  13  12   3        2.01       -1.66      3.04 o
  14  12   3        1.16       -0.21      3.18 o
  15  12   3       14.40       15.98      3.50 o
  16  12   3        0.88        6.14      6.38 o
 -15  13   3        1.97       -1.53      2.94 o
 -14  13   3       64.70       45.86      3.42 o
 -13  13   3        0.33       -2.31      2.75 o
 -12  13   3      109.62      104.33      4.64 o
 -11  13   3       18.44       12.86      2.12 o
 -10  13   3      333.52      353.22      5.15 o
  -9  13   3       51.10       46.61      2.14 o
  -8  13   3     1238.07     1251.89     11.48 o
  -7  13   3       78.62       95.04      2.93 o
  -6  13   3     1606.19     1575.45     12.16 o
  -5  13   3      132.34      138.17      2.64 o
  -4  13   3     1027.33     1035.23      7.63 o
  -3  13   3        2.79       -1.17      1.17 o
  -2  13   3      359.94      336.96      3.19 o
  -1  13   3      129.89      113.64      2.29 o
   0  13   3      159.32      153.97      2.45 o
   1  13   3       74.49       67.20      2.36 o
   2  13   3      670.38      671.99      5.35 o
   3  13   3       83.40       89.49      2.26 o
   4  13   3      706.62      690.07      6.20 o
   5  13   3        0.21        0.15      1.06 o
   6  13   3      422.87      421.66      5.57 o
   7  13   3       74.86       80.89      2.80 o
   8  13   3      781.60      786.24     13.79 o
   9  13   3        2.04        4.39      1.94 o
  10  13   3      650.54      681.14     11.55 o
  11  13   3        0.19        2.52      3.00 o
  12  13   3      204.31      235.02      7.50 o
  13  13   3        0.04       -0.21      3.18 o
  14  13   3       80.53       83.39      5.59 o
  15  13   3        2.92        0.12      4.18 o
 -14  14   3        2.49        0.07      2.95 o
 -13  14   3       18.73       19.12      3.02 o
 -12  14   3        1.89       -1.80      2.73 o
 -11  14   3        4.23        0.33      2.66 o
 -10  14   3       37.24       32.65      3.02 o
  -9  14   3        1.24        2.18      2.00 o
  -8  14   3        6.64        7.67      1.84 o
  -7  14   3        1.28        2.76      1.46 o
  -6  14   3        0.55        0.72      1.42 o
  -5  14   3        0.04       -1.17      1.35 o
  -4  14   3        0.00       -1.33      1.33 o
  -3  14   3        0.53       -1.29      1.29 o
  -2  14   3       10.34        3.80      1.33 o
  -1  14   3       18.67       15.53      1.29 o
   0  14   3      262.67      264.49      3.29 o
   1  14   3       24.06       22.00      1.29 o
   2  14   3       73.67       71.97      2.38 o
   3  14   3        0.01       -1.26      1.26 o
   4  14   3       29.30       27.67      1.47 o
   5  14   3        0.43        0.44      1.18 o
   6  14   3      248.28      247.98      4.61 o
   7  14   3        4.10        6.43      2.08 o
   8  14   3      106.12      111.72      5.02 o
   9  14   3       39.36       35.68      3.68 o
  10  14   3       24.44       20.32      3.36 o
  11  14   3       36.71       40.37      4.42 o
  12  14   3        3.80        3.89      4.00 o
  13  14   3        2.48        4.88      4.26 o
  14  14   3       30.63       17.48      6.61 o
 -12  15   3       42.15       34.48      3.21 o
 -11  15   3        0.05       -1.73      2.82 o
 -10  15   3      236.07      254.84      6.50 o
  -9  15   3       37.32       44.79      3.16 o
  -8  15   3      331.61      346.76      8.21 o
  -7  15   3       23.85       17.55      2.31 o
  -6  15   3      440.68      431.18      5.58 o
  -5  15   3        0.74        0.41      1.68 o
  -4  15   3      530.53      537.00      6.21 o
  -3  15   3        0.06       -0.17      1.59 o
  -2  15   3      425.15      418.91      4.61 o
  -1  15   3        0.49        0.13      1.34 o
   0  15   3      355.66      364.74      4.23 o
   1  15   3       51.10       56.89      2.16 o
   2  15   3      487.22      504.73      5.30 o
   3  15   3       65.70       60.25      2.27 o
   4  15   3      507.44      501.23      6.01 o
   5  15   3       10.78       13.67      1.57 o
   6  15   3      449.29      474.86     10.02 o
   7  15   3        0.20        4.50      2.14 o
   8  15   3      234.45      234.24      8.27 o
   9  15   3        6.37       12.74      3.92 o
  10  15   3      101.78      116.47      8.09 o
  11  15   3        0.00        1.61      3.83 o
  12  15   3      111.67      132.87      8.85 o
 -11  16   3        2.71        0.22      3.43 o
 -10  16   3        2.37       -1.15      3.33 o
  -9  16   3        0.58       -0.44      3.23 o
  -8  16   3        3.33        2.65      3.12 o
  -7  16   3       19.72       25.09      3.39 o
  -6  16   3        5.14        3.33      2.94 o
  -5  16   3        4.08        2.03      2.17 o
  -4  16   3        2.45        1.50      2.16 o
  -3  16   3        5.10        0.55      1.85 o
  -2  16   3       37.24       33.96      2.13 o
  -1  16   3       27.18       21.54      1.98 o
   0  16   3        8.88       11.49      1.80 o
   1  16   3       58.19       50.28      2.16 o
   2  16   3       12.60        7.73      1.83 o
   3  16   3       26.31       19.51      1.91 o
   4  16   3        0.95       -0.80      2.18 o
   5  16   3        6.40        0.33      2.52 o
   6  16   3        5.94        5.52      3.60 o
   7  16   3        3.36        4.15      2.59 o
   8  16   3       24.53       25.18      4.33 o
   9  16   3        0.20        5.23      3.90 o
  10  16   3       11.12       10.17      4.00 o
  -9  17   3       22.62       22.63      4.36 o
  -8  17   3      158.59      162.78      6.84 o
  -7  17   3        4.15        4.86      3.21 o
  -6  17   3      170.34      163.04      6.63 o
  -5  17   3        0.26        1.25      3.09 o
  -4  17   3      221.03      210.43      8.52 o
  -3  17   3        0.12        0.12      3.51 o
  -2  17   3      172.65      163.32      7.92 o
  -1  17   3        4.83        2.01      3.40 o
   0  17   3      205.98      206.38      6.07 o
   1  17   3       18.57       17.66      2.34 o
   2  17   3      218.45      219.60      6.02 o
   3  17   3       12.26       11.24      2.90 o
   4  17   3      131.02      142.68      5.99 o
   5  17   3        0.53        4.13      3.37 o
   6  17   3      165.73      202.73     13.75 o
   7  17   3        0.01        7.50      4.00 o
   8  17   3      124.40      156.05      8.67 o
  -6  18   3        0.01        5.20      5.20 o
  -5  18   3       18.27       20.90      4.26 o
  -4  18   3       15.24       10.58      3.92 o
  -3  18   3       17.39       12.85      3.92 o
  -2  18   3       22.46       13.87      3.83 o
  -1  18   3        6.47        3.91      3.57 o
   0  18   3        3.65        3.16      3.66 o
   1  18   3        9.70        7.71      3.63 o
   2  18   3       15.51        9.73      6.02 o
   3  18   3        5.91       11.28      5.91 o
   4  18   3        5.25        4.80      4.13 o
   5  18   3        1.63        2.22      3.50 o
 -20   0   4      151.01      190.07     12.52 o
 -19   0   4       36.98       42.71      4.91 o
 -18   0   4      355.64      388.96     19.61 o
 -17   0   4        8.01        9.57      2.61 o
 -16   0   4      434.11      477.95      7.67 o
 -15   0   4       15.76       12.98      2.37 o
 -14   0   4      230.80      220.14      4.48 o
 -13   0   4      253.44      236.13      3.71 o
 -12   0   4       50.56       42.45      1.40 o
 -11   0   4       21.00        7.70      0.94 o
 -10   0   4      369.90      312.90      2.83 o
  -9   0   4      930.86      943.75      6.27 o
  -8   0   4     3315.22     3128.74     18.91 o
  -7   0   4        2.08        0.73      0.40 o
  -6   0   4     7393.82     7430.58     42.26 o
  -5   0   4      522.56      543.36      3.63 o
  -4   0   4     2280.50     2253.42     12.67 o
  -3   0   4      772.11      790.66      4.44 o
  -2   0   4      104.23       82.34      1.04 o
  -1   0   4     7405.48     8087.73     45.94 o
   0   0   4    17577.86    17926.92     98.93 o
   1   0   4     1865.43     1855.97     10.31 o
   2   0   4     7116.90     7617.64     43.37 o
   3   0   4     1326.64     1500.27      8.65 o
   4   0   4     9225.12     9277.89     54.67 o
   5   0   4      394.32      425.38      3.26 o
   6   0   4     8836.24     8655.91     57.66 o
   7   0   4       12.52        5.95      0.53 o
   8   0   4     4101.72     4386.68     29.10 o
   9   0   4      496.67      457.79      4.04 o
  10   0   4     3148.79     3102.08     22.02 o
  11   0   4     2359.52     2312.33     17.61 o
  12   0   4     1280.45     1195.10     11.21 o
  13   0   4       97.89      101.03      3.27 o
  14   0   4      483.17      457.28      6.69 o
  15   0   4       41.44       27.80      2.25 o
  16   0   4      253.18      249.84      5.90 o
  17   0   4       14.31       11.13      2.42 o
  18   0   4      135.34      136.98      5.41 o
  19   0   4       10.33       10.52      6.73 o
  20   0   4      133.57      151.01     14.29 o
 -20   1   4        0.44        2.91      3.23 o
 -19   1   4        4.08       11.44      3.15 o
 -18   1   4       26.51       29.36      3.17 o
 -17   1   4       40.77       43.72      2.47 o
 -16   1   4      165.69      173.23      3.66 o
 -15   1   4        3.12        5.19      1.59 o
 -14   1   4        1.43       -0.97      1.34 o
 -13   1   4       94.36       81.97      2.01 o
 -12   1   4       19.13       10.24      0.78 o
 -11   1   4       20.94       15.56      0.83 o
 -10   1   4      434.58      453.19      2.69 o
  -9   1   4       30.80       26.29      0.67 o
  -8   1   4      600.42      548.06      2.70 o
  -7   1   4       81.09      105.94      1.09 o
  -6   1   4      620.77      711.16      3.27 o
  -5   1   4       43.46       32.33      1.42 o
  -4   1   4      157.01      159.34      1.06 o
  -3   1   4      619.30      620.95      2.70 o
  -2   1   4      109.66      121.49      0.84 o
  -1   1   4     1697.85     1872.57      7.55 o
   0   1   4       29.42       34.90      1.21 o
   1   1   4      931.26     1036.18      4.41 o
   2   1   4      746.36      894.47      3.76 o
   3   1   4        8.74        8.28      0.33 o
   4   1   4     1187.48     1330.39      5.93 o
   5   1   4      841.62      866.73      4.23 o
   6   1   4     1958.14     2038.29      9.98 o
   7   1   4      638.88      693.80      3.64 o
   8   1   4       79.07       94.60      1.18 o
   9   1   4       81.43       85.38      1.20 o
  10   1   4       12.27       17.34      0.72 o
  11   1   4       27.98       35.24      1.25 o
  12   1   4      218.49      212.41      2.41 o
  13   1   4      243.91      230.57      2.89 o
  14   1   4       54.24       46.89      1.92 o
  15   1   4        3.89       -1.19      1.19 o
  16   1   4       31.54       23.82      1.55 o
  17   1   4       20.86       15.44      1.76 o
  18   1   4        3.21        1.84      1.76 o
  19   1   4        0.28       -0.40      2.46 o
  20   1   4        7.63        8.12      2.70 o
 -20   2   4      194.66      214.35      6.69 o
 -19   2   4        0.14        0.89      2.94 o
 -18   2   4      270.57      305.19      5.55 o
 -17   2   4       56.82       56.90      2.61 o
 -16   2   4      189.84      193.83      3.49 o
 -15   2   4       35.97       33.25      1.68 o
 -14   2   4      586.72      618.97      5.15 o
 -13   2   4       14.41        8.04      1.09 o
 -12   2   4      906.09      870.56      4.68 o
 -11   2   4        8.89        6.97      0.72 o
 -10   2   4     2654.87     2610.02     11.78 o
  -9   2   4      384.59      360.96      2.19 o
  -8   2   4     3268.49     3205.81     13.41 o
  -7   2   4       83.72      112.54      1.06 o
  -6   2   4     4546.38     4352.78     17.60 o
  -5   2   4     2207.97     2501.53     10.46 o
  -4   2   4     8456.15     8649.53     36.19 o
  -3   2   4      112.97       97.18      0.89 o
  -2   2   4     4372.08     4314.32     17.39 o
  -1   2   4     1953.38     2064.71      8.29 o
   0   2   4     2874.22     2821.08     11.00 o
   1   2   4        6.03       12.10      0.33 o
   2   2   4     5233.69     5241.83     21.41 o
   3   2   4      191.72      243.54      1.34 o
   4   2   4     9788.20    10224.19     46.00 o
   5   2   4     1677.67     1672.18      8.23 o
   6   2   4     2956.85     2973.81     14.86 o
   7   2   4      888.96      915.00      4.97 o
   8   2   4     2395.67     2369.92     12.26 o
   9   2   4       95.40      109.51      1.14 o
  10   2   4     1525.03     1502.37      7.99 o
  11   2   4      177.86      162.81      1.49 o
  12   2   4     1104.43     1112.61      7.41 o
  13   2   4       34.90       33.12      1.17 o
  14   2   4      794.39      781.28      7.08 o
  15   2   4       42.70       41.39      1.60 o
  16   2   4      299.95      307.14      3.88 o
  17   2   4       14.53       14.99      1.53 o
  18   2   4      252.74      255.66      7.07 o
  19   2   4        8.43        5.51      2.18 o
  20   2   4       57.98       56.13      3.31 o
 -20   3   4        0.90        2.34      3.67 o
 -19   3   4        1.60        4.59      3.10 o
 -18   3   4      100.67      112.60      4.39 o
 -17   3   4        4.75        6.50      2.32 o
 -16   3   4      210.37      210.89      4.86 o
 -15   3   4        5.87        3.37      1.66 o
 -14   3   4       62.53       55.74      1.83 o
 -13   3   4       12.30       10.45      1.20 o
 -12   3   4       44.67       34.46      0.96 o
 -11   3   4       34.46       35.34      0.90 o
 -10   3   4     1032.49     1010.61      5.22 o
  -9   3   4      635.57      597.49      3.24 o
  -8   3   4      477.00      503.57      2.78 o
  -7   3   4       19.76       19.13      0.59 o
  -6   3   4       78.32       86.91      1.04 o
  -5   3   4        9.75        2.56      0.45 o
  -4   3   4      991.38     1103.25      5.02 o
  -3   3   4      157.68      206.89      1.32 o
  -2   3   4     3182.93     3364.18     14.10 o
  -1   3   4     4421.51     4936.34     20.61 o
   0   3   4     2539.34     2867.00     11.43 o
   1   3   4      889.13     1018.31      4.13 o
   2   3   4     1617.09     1710.35      7.28 o
   3   3   4      406.70      409.07      2.07 o
   4   3   4        9.55       11.11      0.57 o
   5   3   4     1303.21     1397.43      7.22 o
   6   3   4        0.62        0.89      0.37 o
   7   3   4      124.24      138.91      1.25 o
   8   3   4      606.80      644.33      3.96 o
   9   3   4        0.28       -0.50      0.50 o
  10   3   4        1.57        1.15      0.51 o
  11   3   4      225.17      197.43      1.79 o
  12   3   4      383.34      366.93      3.13 o
  13   3   4      109.32      107.08      2.57 o
  14   3   4        0.41        1.61      1.41 o
  15   3   4        0.95       -1.13      1.13 o
  16   3   4        6.72        5.33      1.33 o
  17   3   4       26.45       22.50      1.54 o
  18   3   4       10.94       14.17      2.02 o
  19   3   4        6.15        3.31      2.79 o
  20   3   4        3.97       -3.45      3.45 o
 -20   4   4      142.83      152.79      7.55 o
 -19   4   4        5.65        3.92      3.60 o
 -18   4   4      231.08      253.54      5.78 o
 -17   4   4        3.12        3.78      2.30 o
 -16   4   4      312.02      323.24      5.77 o
 -15   4   4       10.75        7.70      1.82 o
 -14   4   4      209.36      194.72      3.19 o
 -13   4   4        5.15       -1.13      1.13 o
 -12   4   4      297.38      305.29      2.61 o
 -11   4   4      257.09      259.37      2.60 o
 -10   4   4     2137.72     2130.07     10.40 o
  -9   4   4       33.46       27.46      0.99 o
  -8   4   4     3516.50     3632.39     16.81 o
  -7   4   4       59.16       51.13      1.05 o
  -6   4   4     2722.54     2656.56     12.12 o
  -5   4   4      145.01      182.33      1.35 o
  -4   4   4     3632.59     3387.36     14.93 o
  -3   4   4      294.91      297.56      1.70 o
  -2   4   4     3118.39     3102.99     13.58 o
  -1   4   4      273.96      299.87      1.71 o
   0   4   4     2202.08     2219.67      9.42 o
   1   4   4      428.82      513.87      2.33 o
   2   4   4     4573.11     4623.41     20.82 o
   3   4   4       32.03       32.00      0.77 o
   4   4   4     7270.02     7396.89     39.10 o
   5   4   4     1380.14     1440.42      8.48 o
   6   4   4     1269.93     1179.35      7.78 o
   7   4   4      294.47      305.64      2.72 o
   8   4   4     1369.62     1341.80      9.59 o
   9   4   4       58.27       49.15      1.31 o
  10   4   4      734.82      763.68      5.73 o
  11   4   4       16.95       14.45      0.67 o
  12   4   4      779.36      762.42      5.78 o
  13   4   4      172.90      154.74      2.39 o
  14   4   4      961.16      953.20      8.89 o
  15   4   4        1.25       -1.27      1.27 o
  16   4   4      546.89      571.94      6.55 o
  17   4   4       43.33       44.93      2.69 o
  18   4   4      152.56      148.89     10.01 o
  19   4   4       10.92        9.17      3.58 o
  20   4   4        9.16        4.88      3.56 o
 -20   5   4        0.45       -2.94      3.81 o
 -19   5   4        0.00       -2.65      2.95 o
 -18   5   4        2.19        2.72      2.60 o
 -17   5   4       22.33       25.60      2.67 o
 -16   5   4        0.22       -1.53      2.50 o
 -15   5   4        0.79       -0.78      1.80 o
 -14   5   4       34.76       25.77      1.75 o
 -13   5   4        0.15       -1.19      1.19 o
 -12   5   4       12.03        6.73      1.15 o
 -11   5   4        4.61       -0.69      0.69 o
 -10   5   4       98.71      106.32      1.96 o
  -9   5   4        1.48       -0.58      0.58 o
  -8   5   4       26.92       24.08      0.73 o
  -7   5   4      240.78      252.02      1.83 o
  -6   5   4       15.24       21.33      0.65 o
  -5   5   4        1.30       -0.61      0.61 o
  -4   5   4       30.25       34.16      0.68 o
  -3   5   4      139.17      141.01      1.14 o
  -2   5   4        2.06        7.92      0.44 o
  -1   5   4       40.45       58.06      0.80 o
   0   5   4     1123.37     1206.02      5.72 o
   1   5   4        8.24        5.78      0.36 o
   2   5   4     1580.50     1811.31      8.37 o
   3   5   4       73.13       79.27      0.86 o
   4   5   4      401.36      444.69      2.78 o
   5   5   4       19.74       16.70      0.89 o
   6   5   4        3.33        6.70      0.72 o
   7   5   4       20.60       14.35      1.06 o
   8   5   4        7.76        7.07      1.31 o
   9   5   4        4.19       -0.95      0.95 o
  10   5   4      115.03      106.12      2.28 o
  11   5   4      105.45      106.07      1.93 o
  12   5   4        4.28        6.45      1.21 o
  13   5   4       23.19       17.27      1.07 o
  14   5   4       67.33       68.08      3.17 o
  15   5   4       17.46       17.26      2.25 o
  16   5   4        2.16        3.45      3.29 o
  17   5   4        0.00       -1.61      3.29 o
  18   5   4        1.17       -0.22      3.46 o
  19   5   4        0.78       -2.84      3.58 o
 -19   6   4        8.04        4.01      2.82 o
 -18   6   4      214.60      226.43      5.83 o
 -17   6   4        7.55        8.11      2.60 o
 -16   6   4      503.56      508.23      7.58 o
 -15   6   4       36.16       37.49      2.64 o
 -14   6   4      848.08      858.44      9.23 o
 -13   6   4        0.02       -1.48      1.48 o
 -12   6   4      302.22      294.16      3.23 o
 -11   6   4       65.19       50.98      1.20 o
 -10   6   4      536.05      522.32      3.21 o
  -9   6   4       59.64       50.23      1.14 o
  -8   6   4     2376.45     2419.26     11.41 o
  -7   6   4       12.99        5.49      0.62 o
  -6   6   4     2132.48     2174.42     10.54 o
  -5   6   4       16.89       29.56      1.07 o
  -4   6   4     6389.31     6635.69     29.59 o
  -3   6   4        4.54        4.05      0.70 o
  -2   6   4     3414.33     3483.59     15.26 o
  -1   6   4      320.22      325.07      1.90 o
   0   6   4     2256.19     2168.95     10.20 o
   1   6   4        3.01        2.88      0.42 o
   2   6   4     4335.62     4185.08     19.73 o
   3   6   4      169.52      173.76      1.36 o
   4   6   4      940.11      836.80      4.68 o
   5   6   4        2.55       -0.56      0.56 o
   6   6   4      578.27      515.06      4.36 o
   7   6   4       13.69       11.21      0.94 o
   8   6   4     1547.98     1595.71     12.09 o
   9   6   4        0.90       -0.92      0.92 o
  10   6   4     1070.32     1053.57      8.48 o
  11   6   4      210.06      216.47      3.49 o
  12   6   4      546.23      537.79      6.55 o
  13   6   4        1.30        4.01      1.99 o
  14   6   4      351.51      343.85      6.24 o
  15   6   4       27.12       29.95      3.67 o
  16   6   4      114.94      117.82      6.27 o
  17   6   4        9.25        5.00      3.40 o
  18   6   4       41.51       35.40      3.95 o
  19   6   4        3.94        1.78      3.78 o
 -19   7   4        2.20        3.31      3.21 o
 -18   7   4        6.08        8.65      2.77 o
 -17   7   4        4.17        2.65      2.54 o
 -16   7   4       12.68       13.32      2.56 o
 -15   7   4       18.81       21.63      2.58 o
 -14   7   4        0.33       -1.22      1.98 o
 -13   7   4       43.63       34.78      3.29 o
 -12   7   4        0.26       -1.18      1.18 o
 -11   7   4        0.28       -0.05      1.03 o
 -10   7   4       84.42       71.57      1.85 o
  -9   7   4       38.63       37.97      0.96 o
  -8   7   4       51.19       58.04      1.21 o
  -7   7   4        3.46        4.78      0.70 o
  -6   7   4       31.80       30.64      0.81 o
  -5   7   4     1477.17     1547.71      7.65 o
  -4   7   4      119.81      147.44      1.42 o
  -3   7   4     1123.92     1210.07      6.21 o
  -2   7   4        5.76        5.08      0.56 o
  -1   7   4       18.02        9.78      0.56 o
   0   7   4      456.56      464.01      2.66 o
   1   7   4       41.67       48.19      0.84 o
   2   7   4        5.36        3.64      0.43 o
   3   7   4      168.33      169.30      1.52 o
   4   7   4       45.66       33.68      1.55 o
   5   7   4      164.06      163.02      2.04 o
   6   7   4       90.60       84.86      1.83 o
   7   7   4      107.68       90.97      2.30 o
   8   7   4        4.12        1.48      0.83 o
   9   7   4        7.13        8.29      1.19 o
  10   7   4       43.21       31.50      1.56 o
  11   7   4      163.18      157.22      3.69 o
  12   7   4       26.86       25.10      2.33 o
  13   7   4      111.10      114.98      4.24 o
  14   7   4       29.91       27.49      4.09 o
  15   7   4        0.01        1.45      3.32 o
  16   7   4        5.15        4.96      3.47 o
  17   7   4        1.79        1.79      4.04 o
  18   7   4        5.05        3.07      4.36 o
 -18   8   4      144.45      144.39      6.41 o
 -17   8   4        4.54        5.08      2.64 o
 -16   8   4      288.89      306.31      6.26 o
 -15   8   4       11.26       10.55      2.49 o
 -14   8   4      578.43      568.18      7.24 o
 -13   8   4        8.42        9.90      1.84 o
 -12   8   4     1418.20     1388.09     10.35 o
 -11   8   4       54.19       52.38      1.90 o
 -10   8   4     1578.93     1582.58     10.12 o
  -9   8   4       84.75       79.42      1.79 o
  -8   8   4      732.56      763.61      4.76 o
  -7   8   4      101.89      108.31      1.65 o
  -6   8   4     1323.10     1259.23      6.92 o
  -5   8   4      294.65      273.04      2.21 o
  -4   8   4     2068.27     2023.48     10.55 o
  -3   8   4       52.34       67.39      2.40 o
  -2   8   4     2024.72     1914.04      9.68 o
  -1   8   4       64.59       77.45      1.77 o
   0   8   4     1925.63     1891.12      9.54 o
   1   8   4        6.18        8.53      0.54 o
   2   8   4     3135.53     3185.21     17.43 o
   3   8   4      128.18      150.72      1.56 o
   4   8   4     2271.96     2216.00     13.29 o
   5   8   4       57.54       52.77      1.35 o
   6   8   4      585.37      539.45      4.57 o
   7   8   4       69.10       58.78      1.87 o
   8   8   4      831.49      799.87      7.17 o
   9   8   4       19.57       11.74      1.49 o
  10   8   4      375.02      368.26      7.92 o
  11   8   4        0.49       -1.10      2.18 o
  12   8   4      444.00      457.01      8.32 o
  13   8   4       31.05       32.84      2.95 o
  14   8   4      515.12      536.43     10.02 o
  15   8   4        0.91        0.77      3.84 o
  16   8   4      106.99      118.48      7.92 o
  17   8   4        5.23        0.91      4.19 o
  18   8   4      106.36      109.00      8.40 o
 -18   9   4       10.53        7.00      3.82 o
 -17   9   4        5.36        4.40      3.12 o
 -16   9   4        2.90       -1.62      2.93 o
 -15   9   4       16.82       14.84      2.60 o
 -14   9   4        0.18       -0.79      2.01 o
 -13   9   4        6.14        5.92      1.96 o
 -12   9   4        9.19        7.86      1.75 o
 -11   9   4       51.94       47.12      1.86 o
 -10   9   4        0.96        2.13      1.16 o
  -9   9   4       65.66       68.88      2.19 o
  -8   9   4        1.63        1.32      0.95 o
  -7   9   4        0.35        1.19      0.84 o
  -6   9   4      783.79      770.47      4.61 o
  -5   9   4       89.94       76.50      1.49 o
  -4   9   4      248.62      212.59      1.91 o
  -3   9   4      358.08      357.24      2.52 o
  -2   9   4        3.01        7.69      0.71 o
  -1   9   4        1.71        1.46      0.64 o
   0   9   4       38.07       29.47      0.78 o
   1   9   4       71.42       85.47      1.32 o
   2   9   4      119.38      125.03      1.58 o
   3   9   4       81.69       85.62      1.39 o
   4   9   4       28.22       31.00      0.96 o
   5   9   4      615.47      634.81      4.31 o
   6   9   4        0.12       -0.68      0.68 o
   7   9   4      129.91      135.15      2.35 o
   8   9   4       62.36       51.31      2.82 o
   9   9   4       20.79       13.23      2.36 o
  10   9   4        6.33       -1.10      2.32 o
  11   9   4        2.73       -2.36      2.36 o
  12   9   4        2.97       -0.68      2.72 o
  13   9   4        1.53       -0.69      2.63 o
  14   9   4       28.94       26.93      3.18 o
  15   9   4        2.27        1.37      4.03 o
  16   9   4        1.20       -0.50      4.14 o
  17   9   4        2.33       -2.30      4.36 o
 -17  10   4        1.70        1.47      3.15 o
 -16  10   4      126.36      122.05      5.99 o
 -15  10   4       10.20        7.28      2.96 o
 -14  10   4      230.43      250.76      5.17 o
 -13  10   4        0.38        0.17      2.00 o
 -12  10   4      674.57      675.52      7.40 o
 -11  10   4       19.59       17.07      1.71 o
 -10  10   4     1744.90     1761.66     12.76 o
  -9  10   4       59.19       56.17      2.92 o
  -8  10   4      916.53      882.75      6.50 o
  -7  10   4       75.02       65.55      2.00 o
  -6  10   4      686.18      643.50      4.60 o
  -5  10   4      124.52      111.05      1.80 o
  -4  10   4      486.03      478.20      3.53 o
  -3  10   4       52.71       43.65      1.74 o
  -2  10   4     1138.73     1140.19      6.69 o
  -1  10   4       34.64       31.23      1.44 o
   0  10   4     3737.02     3757.11     20.08 o
   1  10   4       36.79       37.24      2.30 o
   2  10   4     2536.28     2569.89     14.97 o
   3  10   4       93.09       72.60      1.99 o
   4  10   4     1273.87     1236.93      8.53 o
   5  10   4       42.30       45.39      1.48 o
   6  10   4     1291.57     1323.06     11.43 o
   7  10   4       61.09       65.59      2.77 o
   8  10   4      774.79      804.13      9.98 o
   9  10   4        2.80       -1.89      2.36 o
  10  10   4      109.44       97.82      5.23 o
  11  10   4        0.08       -2.54      2.54 o
  12  10   4       77.63       70.00      3.55 o
  13  10   4        1.35        4.33      2.86 o
  14  10   4      208.29      214.83      6.96 o
  15  10   4        0.64        3.54      5.43 o
  16  10   4      147.43      149.82      9.02 o
  17  10   4       13.98       13.25      4.94 o
 -16  11   4        0.37       -3.06      3.06 o
 -15  11   4        1.53       -2.85      2.85 o
 -14  11   4        9.28        2.22      2.84 o
 -13  11   4        0.42       -2.11      2.11 o
 -12  11   4        9.94        8.03      2.09 o
 -11  11   4       20.16       12.17      1.89 o
 -10  11   4        8.07       15.18      1.85 o
  -9  11   4        8.54        7.39      1.65 o
  -8  11   4        8.75        5.78      1.31 o
  -7  11   4       24.48       28.11      1.33 o
  -6  11   4       17.84       19.34      1.07 o
  -5  11   4      110.62      119.82      2.06 o
  -4  11   4       28.52       19.26      1.06 o
  -3  11   4       14.94       10.93      0.93 o
  -2  11   4       28.98       23.77      0.94 o
  -1  11   4       14.77       12.79      0.90 o
   0  11   4        1.05        0.70      0.83 o
   1  11   4       21.11       10.82      0.92 o
   2  11   4       25.45       20.15      0.98 o
   3  11   4       54.86       51.03      1.58 o
   4  11   4       72.00       71.64      1.77 o
   5  11   4       10.53        8.70      1.09 o
   6  11   4       65.22       56.32      1.89 o
   7  11   4        4.69        4.38      1.37 o
   8  11   4      151.25      146.61      3.72 o
   9  11   4       67.40       52.86      2.25 o
  10  11   4       68.19       66.16      3.64 o
  11  11   4       37.57       30.18      3.14 o
  12  11   4      130.66      132.00      6.42 o
  13  11   4        4.20        2.20      2.95 o
  14  11   4        3.59        4.02      3.14 o
  15  11   4       18.37       15.83      5.91 o
  16  11   4        8.82        8.74      6.85 o
 -15  12   4        0.37        0.06      2.97 o
 -14  12   4      151.69      152.12      6.01 o
 -13  12   4       21.18       17.11      2.97 o
 -12  12   4      338.64      343.98      7.27 o
 -11  12   4       28.28       31.12      2.31 o
 -10  12   4      685.11      678.52      8.01 o
  -9  12   4        2.34        4.74      1.77 o
  -8  12   4     1034.74      995.89      8.98 o
  -7  12   4       33.51       28.70      1.63 o
  -6  12   4     1235.23     1190.88      8.30 o
  -5  12   4      185.75      174.77      2.76 o
  -4  12   4     1589.95     1617.17     10.32 o
  -3  12   4        0.89        4.17      1.04 o
  -2  12   4      842.10      819.71      6.00 o
  -1  12   4       16.15       13.78      1.08 o
   0  12   4      342.97      341.92      3.41 o
   1  12   4       38.88       33.14      1.22 o
   2  12   4      328.36      327.11      3.28 o
   3  12   4       60.90       51.05      1.68 o
   4  12   4      439.35      415.10      4.19 o
   5  12   4       10.09        5.57      1.15 o
   6  12   4      456.53      457.27      4.88 o
   7  12   4       18.89       14.17      1.13 o
   8  12   4      321.90      334.31      5.82 o
   9  12   4       28.71       27.51      3.14 o
  10  12   4      351.48      373.65      8.32 o
  11  12   4        0.03        0.24      2.91 o
  12  12   4      113.57      115.05      6.18 o
  13  12   4        4.02        0.01      3.09 o
  14  12   4       69.38       72.49      4.23 o
  15  12   4        1.37        4.49      5.91 o
 -14  13   4        6.92       11.05      3.18 o
 -13  13   4        0.44       -1.90      2.88 o
 -12  13   4       11.00       10.69      3.01 o
 -11  13   4        0.76        2.99      2.76 o
 -10  13   4       44.02       39.85      2.68 o
  -9  13   4        1.63       -1.92      1.92 o
  -8  13   4        6.96        3.55      1.94 o
  -7  13   4        3.96        0.68      1.79 o
  -6  13   4       50.37       59.80      2.01 o
  -5  13   4       37.74       32.88      1.52 o
  -4  13   4      139.35      137.97      2.80 o
  -3  13   4       51.29       46.98      1.62 o
  -2  13   4       37.60       31.60      1.41 o
  -1  13   4        1.72        0.37      1.15 o
   0  13   4       98.49       96.68      2.37 o
   1  13   4       17.59       10.96      1.19 o
   2  13   4        1.80       -0.36      1.09 o
   3  13   4       61.74       65.66      1.95 o
   4  13   4       58.30       54.36      1.88 o
   5  13   4       67.28       64.01      2.19 o
   6  13   4      227.76      232.03      3.78 o
   7  13   4       50.18       57.44      4.41 o
   8  13   4      133.04      145.65      6.27 o
   9  13   4        2.17        0.60      2.95 o
  10  13   4        3.10        4.41      3.00 o
  11  13   4        7.32        5.28      3.14 o
  12  13   4       15.90       15.63      3.36 o
  13  13   4        3.64        3.78      4.00 o
  14  13   4       12.48       14.30      4.42 o
 -13  14   4        1.97       -3.01      3.01 o
 -12  14   4       61.18       44.11      3.40 o
 -11  14   4        0.86        2.07      2.86 o
 -10  14   4      290.57      297.10      6.87 o
  -9  14   4       15.98       12.84      2.39 o
  -8  14   4      283.22      279.35      5.76 o
  -7  14   4       13.89        8.47      1.86 o
  -6  14   4      487.29      471.48      5.87 o
  -5  14   4        9.45        8.10      1.72 o
  -4  14   4      327.59      337.48      4.22 o
  -3  14   4        3.70        3.20      1.69 o
  -2  14   4      304.71      308.62      3.94 o
  -1  14   4        1.80       -1.22      1.22 o
   0  14   4      248.99      225.40      3.31 o
   1  14   4        0.10       -1.19      1.19 o
   2  14   4      183.17      190.93      3.02 o
   3  14   4        1.66        0.09      1.15 o
   4  14   4      415.34      408.78      4.82 o
   5  14   4       84.24       74.73      2.80 o
   6  14   4      267.67      266.66      5.53 o
   7  14   4       96.64      102.03      5.29 o
   8  14   4      240.72      257.89      7.66 o
   9  14   4       10.42       17.14      3.27 o
  10  14   4      237.30      249.23      7.64 o
  11  14   4        1.14        4.45      3.92 o
  12  14   4       82.24       81.84      5.43 o
  13  14   4        4.24        0.87      4.26 o
 -12  15   4       10.83        2.70      3.60 o
 -11  15   4        3.55        2.75      3.50 o
 -10  15   4        4.23        1.16      3.37 o
  -9  15   4        5.25        1.65      3.34 o
  -8  15   4        1.31       -0.08      3.17 o
  -7  15   4        0.01       -2.98      3.07 o
  -6  15   4        2.41        0.82      2.35 o
  -5  15   4       10.79        8.12      1.83 o
  -4  15   4        0.03       -1.63      1.63 o
  -3  15   4        0.04       -1.64      1.64 o
  -2  15   4        2.97        0.63      1.48 o
  -1  15   4       50.62       43.94      1.81 o
   0  15   4        1.31       -0.24      1.43 o
   1  15   4       60.36       57.40      2.18 o
   2  15   4       86.71       79.88      3.80 o
   3  15   4        7.59        4.63      1.48 o
   4  15   4        7.56        4.95      2.03 o
   5  15   4       30.73       28.52      2.59 o
   6  15   4       14.35       13.04      2.30 o
   7  15   4        2.81        1.48      3.66 o
   8  15   4        4.04        7.59      3.92 o
   9  15   4        8.15       10.05      4.00 o
  10  15   4       26.38       24.92      4.34 o
  11  15   4        9.50       11.22      4.18 o
 -10  16   4      132.39      116.31      9.67 o
  -9  16   4        4.92        3.90      3.42 o
  -8  16   4      148.63      151.13      7.00 o
  -7  16   4        5.28        5.38      3.35 o
  -6  16   4      149.57      150.20      6.57 o
  -5  16   4        1.94        2.81      2.66 o
  -4  16   4      211.33      216.54      9.50 o
  -3  16   4        0.89       -1.22      2.86 o
  -2  16   4      331.90      348.87      6.55 o
  -1  16   4       43.15       36.18      2.52 o
   0  16   4      366.33      358.26      6.11 o
   1  16   4       27.75       29.10      2.12 o
   2  16   4      279.97      281.27      7.74 o
   3  16   4       12.74       11.08      2.07 o
   4  16   4      244.97      256.07      8.63 o
   5  16   4       13.16       13.22      3.82 o
   6  16   4      298.63      316.75     17.44 o
   7  16   4        0.74       10.93      4.25 o
   8  16   4      173.61      229.18      9.43 o
   9  16   4        0.11        1.55      4.07 o
  -7  17   4       26.13       30.08      3.84 o
  -6  17   4        7.64        9.61      3.41 o
  -5  17   4       77.19       87.17      7.80 o
  -4  17   4       18.62       18.11      4.00 o
  -3  17   4       20.29       16.70      4.72 o
  -2  17   4        4.14        1.21      4.49 o
  -1  17   4        0.72       -2.69      3.50 o
   0  17   4        2.25        1.56      2.59 o
   1  17   4        6.11        5.90      2.90 o
   2  17   4       11.95       12.52      3.27 o
   3  17   4        3.56        7.51      5.30 o
   4  17   4        8.03       11.02      3.47 o
   5  17   4       11.03       16.59      3.77 o
   6  17   4        0.47        7.37      4.07 o
   7  17   4       28.92       36.91      4.74 o
  -4  18   4       76.42       63.08      6.85 o
  -3  18   4        4.61        5.47      3.92 o
  -2  18   4       81.36       71.98      4.91 o
  -1  18   4        8.09        9.00      3.92 o
   0  18   4      104.91      122.24      8.62 o
   1  18   4        1.27        0.89      4.72 o
   2  18   4      131.81      138.06     16.30 o
   3  18   4        3.62       10.27      6.14 o
 -20   1   5       85.13       94.12      5.52 o
 -19   1   5       16.69       12.96      3.25 o
 -18   1   5      117.32      124.19      4.97 o
 -17   1   5       11.29        5.88      1.80 o
 -16   1   5      236.92      252.20      3.98 o
 -15   1   5       10.15        7.05      1.64 o
 -14   1   5      490.91      486.42      5.36 o
 -13   1   5       47.22       42.62      1.79 o
 -12   1   5      829.78      827.15      5.73 o
 -11   1   5      158.82      146.66      1.77 o
 -10   1   5     2081.35     2066.64      9.76 o
  -9   1   5      191.72      182.62      2.56 o
  -8   1   5     1463.69     1367.09      6.21 o
  -7   1   5       86.65       63.02      1.03 o
  -6   1   5     2909.38     2995.06     12.59 o
  -5   1   5        8.12        0.05      0.33 o
  -4   1   5     5104.44     4980.63     20.12 o
  -3   1   5     1411.13     1576.53      6.65 o
  -2   1   5     3097.24     2901.90     11.84 o
  -1   1   5      874.08      911.02      3.89 o
   0   1   5     6928.40     6931.48     27.82 o
   1   1   5      839.88      955.11      4.17 o
   2   1   5     8799.53     8916.97     37.23 o
   3   1   5     1530.34     1683.24      6.95 o
   4   1   5     2823.03     2721.89     11.70 o
   5   1   5      302.25      327.73      1.80 o
   6   1   5     3565.67     3625.30     16.87 o
   7   1   5       49.60       60.71      0.93 o
   8   1   5     3952.34     3947.04     20.26 o
   9   1   5       84.74       82.05      1.05 o
  10   1   5     1732.82     1766.91      9.63 o
  11   1   5       55.11       52.52      1.48 o
  12   1   5      702.57      708.88      6.03 o
  13   1   5       82.40       81.65      2.24 o
  14   1   5      232.40      235.95      3.26 o
  15   1   5      115.62       93.74      2.65 o
  16   1   5      127.39      122.47      3.00 o
  17   1   5       22.80       16.58      1.81 o
  18   1   5       46.09       41.26      2.83 o
  19   1   5       35.27       38.06      2.92 o
 -20   2   5       26.80       27.76      4.35 o
 -19   2   5        9.78        7.47      3.26 o
 -18   2   5        4.84       -1.06      2.36 o
 -17   2   5        2.73       -2.22      2.22 o
 -16   2   5      150.92      151.61      3.48 o
 -15   2   5        8.37        0.98      1.58 o
 -14   2   5        2.83       -1.72      1.72 o
 -13   2   5       40.14       26.69      1.65 o
 -12   2   5       31.61       29.77      1.27 o
 -11   2   5        0.64        5.21      0.91 o
 -10   2   5      129.62      147.28      1.79 o
  -9   2   5       17.71       24.28      0.84 o
  -8   2   5     1292.32     1309.09      5.88 o
  -7   2   5      148.17      152.72      1.61 o
  -6   2   5        0.43       -0.52      0.52 o
  -5   2   5       76.90       75.14      1.04 o
  -4   2   5     1564.33     1606.32      7.04 o
  -3   2   5       39.57       40.22      0.99 o
  -2   2   5      532.51      558.21      2.54 o
  -1   2   5      791.09      815.86      3.54 o
   0   2   5      415.19      419.25      2.16 o
   1   2   5      469.97      482.93      2.39 o
   2   2   5      156.23      193.72      2.07 o
   3   2   5      156.49      171.91      1.12 o
   4   2   5       25.42       20.71      0.44 o
   5   2   5      442.48      429.98      2.34 o
   6   2   5        0.20        0.93      0.46 o
   7   2   5     3124.68     3120.88     15.23 o
   8   2   5      293.84      286.95      3.52 o
   9   2   5     1005.28      979.27      5.41 o
  10   2   5       48.55       44.95      1.51 o
  11   2   5       10.62        9.59      0.85 o
  12   2   5        2.46       -0.90      0.90 o
  13   2   5       46.66       36.38      1.64 o
  14   2   5        8.11        4.70      1.22 o
  15   2   5        2.84       -1.25      1.25 o
  16   2   5       18.68       13.85      1.46 o
  17   2   5        6.71        0.29      1.59 o
  18   2   5       21.30       18.78      2.12 o
  19   2   5       11.51        8.78      2.72 o
 -19   3   5        6.78        5.57      3.73 o
 -18   3   5      192.38      187.45      4.88 o
 -17   3   5        0.17       -2.19      2.19 o
 -16   3   5      173.93      166.30      4.06 o
 -15   3   5        0.85       -1.67      1.67 o
 -14   3   5      107.89       90.76      2.93 o
 -13   3   5        0.01       -1.47      1.47 o
 -12   3   5      685.41      690.82      5.40 o
 -11   3   5      202.19      217.41      2.18 o
 -10   3   5     4408.53     4426.67     20.50 o
  -9   3   5       31.79       27.37      0.79 o
  -8   3   5     4148.33     4114.20     17.91 o
  -7   3   5        3.94        1.95      0.60 o
  -6   3   5     3136.16     3138.60     13.98 o
  -5   3   5       23.07       17.95      0.58 o
  -4   3   5     2042.11     1996.19      9.00 o
  -3   3   5      797.29      919.15      4.31 o
  -2   3   5     5132.10     5029.91     20.30 o
  -1   3   5       50.41       47.36      0.78 o
   0   3   5     2092.20     2035.84      8.39 o
   1   3   5      400.27      507.16      2.51 o
   2   3   5     1372.18     1284.04      5.80 o
   3   3   5      183.44      133.81      1.09 o
   4   3   5     3431.59     3369.52     15.34 o
   5   3   5      248.80      300.21      1.84 o
   6   3   5     1931.58     2046.53     10.50 o
   7   3   5      257.90      255.65      2.24 o
   8   3   5     2264.32     2151.70     11.73 o
   9   3   5      636.93      631.70      3.97 o
  10   3   5      452.32      439.48      3.02 o
  11   3   5       29.91       24.47      0.96 o
  12   3   5      296.99      274.56      3.61 o
  13   3   5       31.31       18.85      1.26 o
  14   3   5      518.68      517.45      5.52 o
  15   3   5        2.51       -1.27      1.27 o
  16   3   5      238.99      229.47      3.90 o
  17   3   5        0.50        1.21      2.12 o
  18   3   5      100.24       89.35      4.86 o
  19   3   5        4.61        1.52      3.52 o
 -19   4   5        0.70       -1.59      3.12 o
 -18   4   5        0.07       -2.62      2.62 o
 -17   4   5        3.38        0.90      2.54 o
 -16   4   5        4.70        1.18      2.16 o
 -15   4   5       13.38        8.96      1.78 o
 -14   4   5       12.76        3.84      1.57 o
 -13   4   5        6.15       -1.64      1.64 o
 -12   4   5      236.76      229.88      4.47 o
 -11   4   5        0.06        2.26      1.01 o
 -10   4   5      131.01      129.83      1.70 o
  -9   4   5       60.92       61.74      1.31 o
  -8   4   5      186.89      188.32      1.70 o
  -7   4   5       28.05       32.29      0.78 o
  -6   4   5       69.82       62.04      1.16 o
  -5   4   5       55.41       49.21      1.06 o
  -4   4   5      179.65      217.54      1.61 o
  -3   4   5      360.29      367.87      2.11 o
  -2   4   5      329.05      285.44      1.68 o
  -1   4   5      457.77      422.65      2.22 o
   0   4   5      156.64      175.46      1.22 o
   1   4   5      206.74      239.66      1.45 o
   2   4   5       25.04       12.03      0.47 o
   3   4   5       24.74       18.19      0.59 o
   4   4   5       26.42       22.68      0.53 o
   5   4   5        3.09        1.48      0.54 o
   6   4   5      426.64      396.93      2.64 o
   7   4   5      255.62      216.10      2.05 o
   8   4   5      762.19      763.40      5.67 o
   9   4   5       18.48       13.22      0.93 o
  10   4   5       77.28       77.94      1.76 o
  11   4   5       85.83       69.14      1.95 o
  12   4   5        6.63        4.50      1.99 o
  13   4   5        3.95        0.54      1.95 o
  14   4   5       57.95       55.33      2.34 o
  15   4   5       10.62        4.02      1.99 o
  16   4   5        1.07        1.64      3.46 o
  17   4   5        4.06        2.23      4.15 o
  18   4   5        0.02       -3.31      3.31 o
  19   4   5       23.59       19.01      3.85 o
 -19   5   5        6.42        2.85      3.27 o
 -18   5   5       98.67       87.33      3.60 o
 -17   5   5       11.46        4.83      2.63 o
 -16   5   5      325.20      336.36      6.36 o
 -15   5   5       99.02       85.49      3.31 o
 -14   5   5      345.27      321.43      4.16 o
 -13   5   5        2.79       -1.47      1.47 o
 -12   5   5      754.58      767.99      6.11 o
 -11   5   5       32.17       29.21      1.20 o
 -10   5   5     1334.24     1372.54      7.07 o
  -9   5   5      128.96      118.05      1.58 o
  -8   5   5      916.65      885.19      4.60 o
  -7   5   5       22.08       16.67      0.72 o
  -6   5   5     2809.26     2855.76     13.08 o
  -5   5   5       85.32       92.04      1.29 o
  -4   5   5     2302.50     2179.62     10.08 o
  -3   5   5      155.06      197.53      1.52 o
  -2   5   5     1850.63     1794.49      8.29 o
  -1   5   5      424.58      423.29      2.40 o
   0   5   5     4237.45     4385.85     19.82 o
   1   5   5        1.46        5.64      0.43 o
   2   5   5     4288.05     4282.12     19.44 o
   3   5   5        2.72        4.90      0.51 o
   4   5   5     1927.38     1813.35      9.38 o
   5   5   5      377.22      348.25      2.46 o
   6   5   5      537.04      536.65      4.09 o
   7   5   5        7.17        2.29      0.69 o
   8   5   5      485.67      488.91      4.04 o
   9   5   5       54.53       45.62      1.38 o
  10   5   5      996.07      995.91      8.10 o
  11   5   5      109.53      104.41      2.70 o
  12   5   5      698.17      702.38      7.93 o
  13   5   5        1.12        1.44      1.43 o
  14   5   5      190.98      196.38      5.01 o
  15   5   5        6.13        4.14      5.20 o
  16   5   5      178.48      180.04      6.85 o
  17   5   5       19.08       13.57      3.64 o
  18   5   5       20.29       13.26      3.78 o
  19   5   5        1.28       -0.75      3.63 o
 -19   6   5        0.02       -3.14      3.14 o
 -18   6   5        0.93       -2.08      3.18 o
 -17   6   5        3.48        0.39      2.68 o
 -16   6   5       31.21       32.07      2.85 o
 -15   6   5        1.28        0.21      2.44 o
 -14   6   5       15.01       18.01      2.12 o
 -13   6   5        3.09       -1.65      1.65 o
 -12   6   5       68.73       71.56      2.91 o
 -11   6   5        2.46        4.54      1.12 o
 -10   6   5        0.55       -0.27      0.95 o
  -9   6   5      345.98      364.37      2.62 o
  -8   6   5        4.86        4.69      0.72 o
  -7   6   5      481.52      472.49      2.84 o
  -6   6   5       11.07       12.87      0.72 o
  -5   6   5      799.70      818.54      4.31 o
  -4   6   5      210.71      229.25      1.76 o
  -3   6   5      290.59      321.53      2.14 o
  -2   6   5      345.72      393.51      2.41 o
  -1   6   5       82.16       95.37      1.23 o
   0   6   5      420.87      391.81      2.45 o
   1   6   5       83.27       92.79      1.05 o
   2   6   5      301.35      272.03      1.77 o
   3   6   5        9.15        8.14      0.60 o
   4   6   5      122.42      143.51      1.79 o
   5   6   5      136.71      145.82      1.54 o
   6   6   5       75.78       66.74      1.84 o
   7   6   5        9.63       12.18      0.97 o
   8   6   5       81.25       78.01      1.99 o
   9   6   5       61.17       44.79      1.46 o
  10   6   5        4.43        5.00      1.33 o
  11   6   5       26.69       20.27      1.74 o
  12   6   5       70.28       76.67      3.50 o
  13   6   5      122.83      120.89      4.81 o
  14   6   5        3.84        5.32      3.14 o
  15   6   5       11.28        8.71      3.38 o
  16   6   5        1.45        0.07      3.35 o
  17   6   5       17.42       20.33      3.81 o
  18   6   5        0.94       -3.37      3.63 o
 -18   7   5      128.06      144.26      6.49 o
 -17   7   5        0.05        0.32      3.08 o
 -16   7   5      244.51      259.46      6.02 o
 -15   7   5        0.42        1.82      2.45 o
 -14   7   5      512.93      512.33      6.84 o
 -13   7   5       25.25       27.61      1.76 o
 -12   7   5     1459.89     1429.69     11.27 o
 -11   7   5      255.76      259.79      3.34 o
 -10   7   5     1330.97     1341.49      8.46 o
  -9   7   5      168.56      171.86      2.07 o
  -8   7   5     1485.92     1442.85      7.35 o
  -7   7   5        4.65        8.05      0.75 o
  -6   7   5     1293.64     1256.94      6.45 o
  -5   7   5        4.03        3.04      0.63 o
  -4   7   5      818.77      858.37      4.57 o
  -3   7   5      159.29      159.61      1.57 o
  -2   7   5     2137.32     2097.83     10.59 o
  -1   7   5        6.02        3.40      0.59 o
   0   7   5     2607.28     2636.83     13.82 o
   1   7   5       59.86       61.81      1.14 o
   2   7   5     3555.10     3477.57     19.91 o
   3   7   5        1.70        2.18      0.52 o
   4   7   5     1983.53     1958.10     11.04 o
   5   7   5       10.46        6.97      0.95 o
   6   7   5      749.26      716.16      5.78 o
   7   7   5        4.94        3.33      0.59 o
   8   7   5      516.27      515.85      5.24 o
   9   7   5       21.11       18.13      1.54 o
  10   7   5      294.45      293.11      4.81 o
  11   7   5       53.71       51.71      2.93 o
  12   7   5      729.86      757.41     10.29 o
  13   7   5       50.39       48.93      3.73 o
  14   7   5      587.35      615.46     11.61 o
  15   7   5       31.88       30.18      3.77 o
  16   7   5      114.94      110.74      6.56 o
  17   7   5       11.94       14.95      3.77 o
  18   7   5       49.39       48.31      4.47 o
 -18   8   5        0.44       -0.41      3.32 o
 -17   8   5        0.69       -0.98      3.10 o
 -16   8   5       12.55       11.79      3.17 o
 -15   8   5        0.12        0.02      2.52 o
 -14   8   5       43.90       41.57      2.26 o
 -13   8   5        0.02        4.08      1.88 o
 -12   8   5      132.15      151.45      3.47 o
 -11   8   5       33.87       37.90      1.69 o
 -10   8   5        3.41        4.99      1.22 o
  -9   8   5       40.27       36.82      1.31 o
  -8   8   5      190.24      206.69      2.22 o
  -7   8   5        9.69       11.06      0.85 o
  -6   8   5      255.93      253.13      2.14 o
  -5   8   5      406.56      412.58      2.63 o
  -4   8   5      713.33      746.57      4.34 o
  -3   8   5      265.01      273.85      2.27 o
  -2   8   5      120.49      114.90      1.57 o
  -1   8   5       13.46       13.30      0.69 o
   0   8   5       58.57       52.85      1.50 o
   1   8   5        0.46       -0.62      0.62 o
   2   8   5      611.83      618.98      4.20 o
   3   8   5        4.33        3.36      0.84 o
   4   8   5        1.20        0.18      0.65 o
   5   8   5      100.79      111.95      1.41 o
   6   8   5      200.85      200.12      2.55 o
   7   8   5       20.37       13.78      1.37 o
   8   8   5        9.83        8.81      1.59 o
   9   8   5       21.47       18.93      2.36 o
  10   8   5       11.63        8.56      2.36 o
  11   8   5        2.39       -2.36      2.36 o
  12   8   5      165.18      180.26      5.86 o
  13   8   5        5.35        7.80      4.72 o
  14   8   5       30.23       27.59      4.24 o
  15   8   5       21.61       22.20      4.41 o
  16   8   5        1.43        2.10      4.24 o
  17   8   5        0.00        2.37      4.41 o
 -17   9   5        2.23       -2.69      3.12 o
 -16   9   5      137.35      139.43      6.15 o
 -15   9   5        4.72        1.67      3.00 o
 -14   9   5      240.19      278.15      5.42 o
 -13   9   5       89.93      100.82      3.79 o
 -12   9   5      723.77      722.80      8.91 o
 -11   9   5       34.20       31.93      1.74 o
 -10   9   5     1110.64     1128.88      9.22 o
  -9   9   5       43.53       41.83      1.53 o
  -8   9   5      296.68      277.26      3.15 o
  -7   9   5       13.90       14.52      1.10 o
  -6   9   5      700.60      673.25      4.65 o
  -5   9   5      417.29      398.12      3.00 o
  -4   9   5      168.67      150.86      1.82 o
  -3   9   5        3.98        2.04      0.74 o
  -2   9   5      189.34      162.92      1.93 o
  -1   9   5        9.66        7.64      0.81 o
   0   9   5     1907.14     1901.80     10.57 o
   1   9   5      106.87      112.29      1.80 o
   2   9   5     1283.79     1297.32      8.32 o
   3   9   5      572.30      591.69      4.30 o
   4   9   5      980.74      983.51      6.60 o
   5   9   5       13.68       11.52      1.01 o
   6   9   5     1279.55     1352.42     12.70 o
   7   9   5      120.91      122.33      2.79 o
   8   9   5      781.85      789.76     10.20 o
   9   9   5       64.21       52.80      2.95 o
  10   9   5      247.21      228.52      6.13 o
  11   9   5       33.94       28.18      2.86 o
  12   9   5      337.95      377.14      7.95 o
  13   9   5       12.00       15.26      3.73 o
  14   9   5      248.78      263.17     12.52 o
  15   9   5        6.00        2.85      4.19 o
  16   9   5      134.60      143.35      8.97 o
  17   9   5       17.39       25.51      8.50 o
 -16  10   5        7.36        3.26      3.24 o
 -15  10   5        4.92        2.78      3.66 o
 -14  10   5        2.74        0.01      2.43 o
 -13  10   5        5.78        7.59      2.17 o
 -12  10   5       51.26       35.09      2.16 o
 -11  10   5       65.12       59.00      2.31 o
 -10  10   5        6.73        1.94      1.52 o
  -9  10   5        0.34       -1.86      1.86 o
  -8  10   5       68.17       50.82      1.66 o
  -7  10   5      103.14       92.03      2.58 o
  -6  10   5        3.69       -0.97      0.97 o
  -5  10   5       21.18       12.86      0.94 o
  -4  10   5        4.19        2.40      0.87 o
  -3  10   5        7.03        7.61      0.87 o
  -2  10   5      293.64      308.01      2.69 o
  -1  10   5       45.95       38.34      1.07 o
   0  10   5        2.65        1.11      0.81 o
   1  10   5      160.41      164.33      2.10 o
   2  10   5       95.07       90.80      2.72 o
   3  10   5        9.46        8.41      0.85 o
   4  10   5       69.39       65.50      2.01 o
   5  10   5       14.16        9.08      1.08 o
   6  10   5       19.14       18.92      1.55 o
   7  10   5       14.99       12.22      1.31 o
   8  10   5        4.41        6.72      2.15 o
   9  10   5        1.10        0.16      2.46 o
  10  10   5       12.55       13.55      2.73 o
  11  10   5       55.31       47.54      3.27 o
  12  10   5       26.12       26.44      3.13 o
  13  10   5        1.79        2.24      3.51 o
  14  10   5        0.00       -3.78      4.96 o
  15  10   5        5.23        1.58      4.41 o
  16  10   5       10.17       11.72      4.65 o
 -15  11   5        2.55        2.89      3.11 o
 -14  11   5      135.61      138.69      6.17 o
 -13  11   5        1.35        2.18      2.51 o
 -12  11   5      283.32      288.91      6.04 o
 -11  11   5        8.27        2.87      2.05 o
 -10  11   5      277.41      264.52      5.03 o
  -9  11   5        4.97        4.98      1.61 o
  -8  11   5      672.66      661.30      6.19 o
  -7  11   5       48.52       48.64      1.74 o
  -6  11   5      695.71      675.28      5.58 o
  -5  11   5      173.44      171.86      3.70 o
  -4  11   5      966.08      969.68      6.92 o
  -3  11   5       15.03       18.42      1.14 o
  -2  11   5      511.10      490.58      4.35 o
  -1  11   5       26.73       25.66      1.19 o
   0  11   5      339.80      334.47      3.37 o
   1  11   5      251.06      262.51      2.97 o
   2  11   5      914.23      936.44      7.22 o
   3  11   5      327.48      349.29      3.62 o
   4  11   5      507.70      494.90      4.93 o
   5  11   5       14.27       13.55      1.18 o
   6  11   5      564.16      559.00      6.73 o
   7  11   5       38.51       31.16      1.79 o
   8  11   5      411.93      395.25      6.83 o
   9  11   5       46.77       45.38      3.27 o
  10  11   5      122.29      117.27      5.82 o
  11  11   5       41.75       44.93      3.41 o
  12  11   5      132.07      150.55      6.45 o
  13  11   5        0.11        0.06      3.59 o
  14  11   5       94.50      114.58     11.58 o
  15  11   5        1.45        8.98      5.67 o
 -15  12   5       11.02       18.32      3.72 o
 -14  12   5       42.55       51.67      3.71 o
 -13  12   5       45.73       45.48      3.57 o
 -12  12   5       24.07       29.92      3.18 o
 -11  12   5        5.76        3.07      2.38 o
 -10  12   5        0.15       -0.12      2.03 o
  -9  12   5       90.77       87.96      3.49 o
  -8  12   5       15.47       17.17      1.74 o
  -7  12   5       10.74        6.83      1.49 o
  -6  12   5      112.21      118.99      2.80 o
  -5  12   5        5.33        2.78      1.25 o
  -4  12   5      230.56      243.28      3.38 o
  -3  12   5      102.47      112.20      2.90 o
  -2  12   5       13.13       14.03      1.31 o
  -1  12   5       28.15       23.44      1.33 o
   0  12   5       67.81       56.02      1.69 o
   1  12   5       89.28       93.36      2.69 o
   2  12   5        0.34       -1.06      1.06 o
   3  12   5       65.37       55.19      1.78 o
   4  12   5      109.68      114.46      2.61 o
   5  12   5        6.47        7.44      1.21 o
   6  12   5        4.69        2.93      1.13 o
   7  12   5       15.42       10.65      2.80 o
   8  12   5        1.93        0.54      2.30 o
   9  12   5       16.05       12.73      2.99 o
  10  12   5        9.66        9.61      3.00 o
  11  12   5        0.29        2.76      3.00 o
  12  12   5       14.06       14.17      3.23 o
  13  12   5        0.03        1.30      3.84 o
  14  12   5        0.25        7.56      5.91 o
 -13  13   5        0.19        1.54      3.11 o
 -12  13   5      110.02       99.68      5.16 o
 -11  13   5       19.75       26.22      3.15 o
 -10  13   5      156.28      138.02      4.95 o
  -9  13   5        2.18        0.26      2.29 o
  -8  13   5      284.80      268.49      5.63 o
  -7  13   5        9.72        8.60      2.03 o
  -6  13   5      455.19      460.63      5.35 o
  -5  13   5       63.57       50.50      2.76 o
  -4  13   5      728.90      730.05      6.33 o
  -3  13   5      179.58      188.27      3.18 o
  -2  13   5      734.94      740.68      6.67 o
  -1  13   5        5.57        4.80      1.37 o
   0  13   5      295.35      286.86      5.62 o
   1  13   5       20.25       18.64      1.36 o
   2  13   5      147.46      131.54      2.64 o
   3  13   5       54.20       42.28      1.54 o
   4  13   5      128.19      117.33      3.12 o
   5  13   5       40.33       35.28      1.68 o
   6  13   5      115.10      116.75      4.45 o
   7  13   5       13.06        5.32      2.91 o
   8  13   5      127.89      129.74      6.27 o
   9  13   5       10.25        8.11      3.09 o
  10  13   5      259.64      290.51      7.96 o
  11  13   5        1.27        3.86      3.18 o
  12  13   5      242.01      269.41      8.44 o
  13  13   5        7.03        9.92      4.18 o
 -12  14   5       19.99       20.08      3.82 o
 -11  14   5        1.63        0.46      3.48 o
 -10  14   5       10.61        9.98      3.54 o
  -9  14   5       13.74       17.94      3.62 o
  -8  14   5        3.24       -0.13      3.13 o
  -7  14   5        0.09       -0.38      3.08 o
  -6  14   5       17.54       14.29      2.12 o
  -5  14   5        3.02        3.35      1.74 o
  -4  14   5        4.96        4.92      1.72 o
  -3  14   5       26.88       21.70      1.70 o
  -2  14   5        0.30       -0.83      1.39 o
  -1  14   5       21.49       19.27      1.51 o
   0  14   5       19.26       14.29      1.45 o
   1  14   5        0.03       -1.38      1.38 o
   2  14   5      103.91      103.83      2.88 o
   3  14   5       29.23       24.13      1.48 o
   4  14   5       45.78       42.97      2.43 o
   5  14   5       36.63       31.77      2.27 o
   6  14   5        7.16        4.35      2.13 o
   7  14   5        6.28        4.47      3.04 o
   8  14   5       30.23       17.38      3.42 o
   9  14   5       14.73       10.16      4.01 o
  10  14   5        1.70        4.84      4.01 o
  11  14   5        3.43        6.85      4.01 o
  12  14   5        1.53        4.37      4.18 o
 -10  15   5       64.56       42.85      4.14 o
  -9  15   5       16.83       24.97      3.79 o
  -8  15   5      168.99      179.42      7.18 o
  -7  15   5        8.28       13.99      3.49 o
  -6  15   5      318.82      350.38      7.20 o
  -5  15   5        9.92       15.99      2.73 o
  -4  15   5      381.40      384.23      7.15 o
  -3  15   5       11.18       10.52      2.17 o
  -2  15   5      282.55      321.44      5.14 o
  -1  15   5        0.34        0.82      1.75 o
   0  15   5      297.59      304.60      4.88 o
   1  15   5        2.66        4.81      1.60 o
   2  15   5      519.22      541.84      7.17 o
   3  15   5        3.73        9.21      2.39 o
   4  15   5      438.40      489.32      9.55 o
   5  15   5        2.85        5.93      2.26 o
   6  15   5      169.60      188.23      7.00 o
   7  15   5        7.83       10.24      3.92 o
   8  15   5      125.51      158.19     10.75 o
   9  15   5        1.40        5.39      4.09 o
  10  15   5       67.01       62.00      5.09 o
  -8  16   5        8.52        9.58      3.58 o
  -7  16   5       10.39       13.60      3.53 o
  -6  16   5        5.22        4.23      3.35 o
  -5  16   5       41.45       43.18      3.76 o
  -4  16   5        0.18        0.09      3.04 o
  -3  16   5       20.34       25.16      3.40 o
  -2  16   5        3.38        4.18      3.04 o
  -1  16   5        0.36        0.95      1.99 o
   0  16   5        5.01        7.12      2.76 o
   1  16   5        0.02        1.45      2.06 o
   2  16   5       13.99       14.97      2.95 o
   3  16   5        8.82       10.65      2.55 o
   4  16   5        0.00        3.55      2.43 o
   5  16   5        0.03        2.27      3.17 o
   6  16   5        9.98       15.33      3.44 o
   7  16   5        5.09       11.36      3.45 o
   8  16   5       25.85       32.22      4.84 o
  -6  17   5       87.58       75.83      7.56 o
  -5  17   5        1.59        4.55      3.31 o
  -4  17   5      127.20      119.21      6.59 o
  -3  17   5        0.08        2.68      3.90 o
  -2  17   5      194.42      206.30      8.91 o
  -1  17   5        0.43        2.91      3.80 o
   0  17   5      155.72      160.98     14.06 o
   1  17   5        0.70        2.29      3.02 o
   2  17   5      185.38      182.75      7.48 o
   3  17   5       10.69        8.69      3.19 o
   4  17   5      150.70      161.06      9.98 o
   5  17   5        1.31       13.23      4.17 o
 -19   0   6        1.66        2.75      4.67 o
 -18   0   6      140.04      163.78      8.94 o
 -17   0   6       41.36       42.65      3.15 o
 -16   0   6      387.28      429.17      7.77 o
 -15   0   6        2.31        0.49      2.62 o
 -14   0   6      975.54     1021.76     13.55 o
 -13   0   6       40.84       42.21      3.09 o
 -12   0   6     2361.16     2372.89     23.75 o
 -11   0   6        9.40       10.66      1.84 o
 -10   0   6      594.74      569.05      5.14 o
  -9   0   6      279.14      264.56      2.94 o
  -8   0   6      255.59      218.75      2.50 o
  -7   0   6       22.66       21.42      1.18 o
  -6   0   6      951.94      923.47      6.01 o
  -5   0   6      817.03      943.08      5.82 o
  -4   0   6     3580.08     3480.83     18.87 o
  -3   0   6      137.56      150.23      1.83 o
  -2   0   6     1262.71     1163.60      7.45 o
  -1   0   6      575.43      678.12      4.46 o
   0   0   6      429.20      408.41      2.96 o
   1   0   6      267.79      249.35      2.04 o
   2   0   6     4225.19     4306.91     22.98 o
   3   0   6      472.32      438.09      3.06 o
   4   0   6      336.77      384.58      2.88 o
   5   0   6        2.70       -0.91      0.91 o
   6   0   6     1814.85     1767.18     11.21 o
   7   0   6       73.28       76.51      1.47 o
   8   0   6      587.84      579.65      4.59 o
   9   0   6      339.67      320.05      3.95 o
  10   0   6       19.88       25.36      1.69 o
  11   0   6       74.25       60.82      2.80 o
  12   0   6      389.18      401.18      6.08 o
  13   0   6        0.62       -2.26      2.26 o
  14   0   6       46.31       39.95      2.13 o
  15   0   6        8.82        4.40      2.14 o
  16   0   6        8.23        4.39      2.25 o
  17   0   6       49.02       42.49      3.76 o
  18   0   6       52.73       54.79      4.20 o
 -19   1   6        1.88        1.99      3.27 o
 -18   1   6        1.78        1.18      2.51 o
 -17   1   6        8.03        9.23      1.98 o
 -16   1   6       16.25       13.42      1.91 o
 -15   1   6        2.34        3.63      1.75 o
 -14   1   6        0.60        0.93      1.66 o
 -13   1   6       37.26       36.80      1.88 o
 -12   1   6        2.53        4.81      1.82 o
 -11   1   6       73.83       88.79      2.33 o
 -10   1   6       50.47       38.67      0.97 o
  -9   1   6      234.98      230.98      1.92 o
  -8   1   6       23.15       22.10      0.76 o
  -7   1   6       66.62       67.85      1.85 o
  -6   1   6       78.54       72.70      1.19 o
  -5   1   6      141.86      112.10      1.25 o
  -4   1   6        2.28        3.70      0.50 o
  -3   1   6        0.30       -0.38      0.86 o
  -2   1   6      380.08      418.55      2.23 o
  -1   1   6       49.05       55.72      1.08 o
   0   1   6      193.73      192.42      1.31 o
   1   1   6      313.74      404.33      2.07 o
   2   1   6       35.29       51.60      1.67 o
   3   1   6      136.39      138.67      1.10 o
   4   1   6        8.60       14.09      0.44 o
   5   1   6        1.67       -0.49      0.49 o
   6   1   6       39.53       37.91      0.99 o
   7   1   6      723.65      716.71      3.99 o
   8   1   6       43.01       37.64      0.89 o
   9   1   6      812.31      813.64      5.03 o
  10   1   6       95.33       81.54      1.85 o
  11   1   6       51.56       41.27      1.50 o
  12   1   6        4.09        3.57      1.08 o
  13   1   6       24.83       22.89      1.28 o
  14   1   6        2.81        0.66      1.24 o
  15   1   6       25.92       19.50      1.48 o
  16   1   6        1.04       -1.50      1.50 o
  17   1   6        0.49       -2.23      2.23 o
  18   1   6        0.80       -2.03      2.39 o
 -19   2   6       11.48        8.68      3.97 o
 -18   2   6      168.63      176.13      5.11 o
 -17   2   6        1.37       -1.33      2.41 o
 -16   2   6      323.09      337.29      4.94 o
 -15   2   6       11.93        8.37      1.89 o
 -14   2   6      638.64      672.74      6.10 o
 -13   2   6       93.15       89.74      3.04 o
 -12   2   6     1685.87     1728.53     11.54 o
 -11   2   6       29.05       25.82      1.38 o
 -10   2   6      839.28      824.86      4.92 o
  -9   2   6      108.93      107.13      1.69 o
  -8   2   6     1745.41     1778.21      7.99 o
  -7   2   6       68.84       75.07      1.35 o
  -6   2   6     2758.99     2745.17     12.36 o
  -5   2   6      323.93      310.25      2.02 o
  -4   2   6     2073.74     1987.79      8.71 o
  -3   2   6        2.54        0.93      0.49 o
  -2   2   6     6018.77     6209.35     25.07 o
  -1   2   6       27.28       20.25      0.60 o
   0   2   6     3854.65     3792.54     15.65 o
   1   2   6       35.45       23.81      0.57 o
   2   2   6     2569.84     2434.35     10.79 o
   3   2   6        0.54        0.32      0.42 o
   4   2   6      661.47      651.74      3.14 o
   5   2   6        4.52        7.04      0.48 o
   6   2   6      899.52      872.54      4.38 o
   7   2   6       10.11        5.21      0.52 o
   8   2   6     1938.80     1917.58      9.61 o
   9   2   6      201.63      207.37      1.90 o
  10   2   6      495.68      526.11      4.33 o
  11   2   6       24.71       11.83      1.00 o
  12   2   6      275.31      259.83      3.30 o
  13   2   6        3.70       -0.35      1.13 o
  14   2   6      281.09      274.23      3.75 o
  15   2   6        4.26        3.01      1.30 o
  16   2   6       36.11       22.81      1.86 o
  17   2   6       14.98       16.20      3.31 o
  18   2   6       81.60       84.48      4.04 o
 -19   3   6        4.39        3.43      3.38 o
 -18   3   6       18.14       19.58      2.96 o
 -17   3   6        4.16        3.31      2.42 o
 -16   3   6        4.77        3.94      1.96 o
 -15   3   6       10.65        8.55      1.81 o
 -14   3   6       18.87       13.80      2.13 o
 -13   3   6       69.69       62.17      3.49 o
 -12   3   6        4.18        6.96      1.52 o
 -11   3   6       98.62      120.67      2.67 o
 -10   3   6       75.01       72.89      1.89 o
  -9   3   6       63.53       66.12      1.37 o
  -8   3   6      699.85      735.89      3.94 o
  -7   3   6      253.75      246.30      1.97 o
  -6   3   6       89.56       87.47      1.38 o
  -5   3   6      808.65      825.89      4.27 o
  -4   3   6       72.99       69.24      1.24 o
  -3   3   6      210.14      216.58      1.57 o
  -2   3   6        1.78        1.14      0.53 o
  -1   3   6       31.81       22.19      0.57 o
   0   3   6      130.73      117.93      1.17 o
   1   3   6      338.05      355.23      2.04 o
   2   3   6       40.86       30.66      0.85 o
   3   3   6      125.66      143.77      1.33 o
   4   3   6        1.97        0.03      0.50 o
   5   3   6       50.37       31.18      0.68 o
   6   3   6      258.98      273.59      1.86 o
   7   3   6       81.43       71.63      1.30 o
   8   3   6      323.37      319.57      2.37 o
   9   3   6       52.59       56.25      1.44 o
  10   3   6       77.63       79.75      1.67 o
  11   3   6        0.01       -0.90      0.90 o
  12   3   6        2.74        0.27      1.05 o
  13   3   6       46.23       35.27      1.49 o
  14   3   6       11.90       10.49      1.23 o
  15   3   6       29.50       27.39      2.41 o
  16   3   6        1.54       -2.41      3.09 o
  17   3   6        0.09        0.72      3.21 o
  18   3   6        0.74        0.37      3.50 o
 -18   4   6      133.51      147.48      6.39 o
 -17   4   6        1.87       -2.32      2.67 o
 -16   4   6      300.92      309.00      6.29 o
 -15   4   6       17.36       14.82      1.97 o
 -14   4   6      280.30      267.48      4.03 o
 -13   4   6       41.85       23.73      1.78 o
 -12   4   6      621.35      641.77      5.78 o
 -11   4   6        3.74        3.89      1.32 o
 -10   4   6     1302.85     1372.13      8.41 o
  -9   4   6      432.69      428.09      2.88 o
  -8   4   6     1061.56     1044.75      5.24 o
  -7   4   6        3.89        4.72      0.89 o
  -6   4   6     2156.48     2177.82     10.18 o
  -5   4   6      185.39      195.04      1.72 o
  -4   4   6     3494.72     3429.57     15.57 o
  -3   4   6      516.48      499.68      2.91 o
  -2   4   6     3573.17     3589.70     15.84 o
  -1   4   6      313.87      336.67      1.96 o
   0   4   6     4008.09     3992.88     17.10 o
   1   4   6      170.19      168.77      1.35 o
   2   4   6     3481.73     3489.27     14.95 o
   3   4   6       75.52       65.66      1.28 o
   4   4   6     1915.14     1915.07      9.15 o
   5   4   6      159.99      152.02      1.48 o
   6   4   6     1761.96     1784.95      9.39 o
   7   4   6      130.02      121.61      1.37 o
   8   4   6      618.70      618.18      4.37 o
   9   4   6      303.30      288.22      2.77 o
  10   4   6      559.82      557.71      4.79 o
  11   4   6      242.33      244.08      3.36 o
  12   4   6      662.29      655.78      8.37 o
  13   4   6       65.60       63.53      2.82 o
  14   4   6      301.30      302.16      7.79 o
  15   4   6       11.67       18.43      4.51 o
  16   4   6      197.03      209.40      8.61 o
  17   4   6       14.07       24.28      3.71 o
  18   4   6       92.19      101.11      7.63 o
 -18   5   6        4.31        1.09      3.28 o
 -17   5   6        0.03       -0.80      3.07 o
 -16   5   6       46.89       33.79      2.96 o
 -15   5   6        3.50        3.36      2.08 o
 -14   5   6        1.95       -1.66      1.66 o
 -13   5   6        4.88        2.57      1.63 o
 -12   5   6        8.93        8.00      1.58 o
 -11   5   6      171.06      177.56      2.96 o
 -10   5   6       18.30       20.24      1.21 o
  -9   5   6      175.33      165.48      2.19 o
  -8   5   6       15.24       10.78      0.79 o
  -7   5   6       16.66       10.22      0.74 o
  -6   5   6        1.19       -0.71      0.71 o
  -5   5   6       10.67        5.45      0.68 o
  -4   5   6       75.90       56.46      1.52 o
  -3   5   6      115.68      118.60      1.40 o
  -2   5   6       13.52        6.90      0.58 o
  -1   5   6       91.41       89.42      1.24 o
   0   5   6       18.47       19.16      0.62 o
   1   5   6      115.75      117.34      1.22 o
   2   5   6       61.34       72.19      1.23 o
   3   5   6        0.96        0.51      0.71 o
   4   5   6       11.88        8.70      0.67 o
   5   5   6      365.37      399.81      2.74 o
   6   5   6      284.68      273.39      2.12 o
   7   5   6       45.89       38.49      1.00 o
   8   5   6        0.36       -0.84      0.84 o
   9   5   6       87.49       79.71      1.97 o
  10   5   6        2.62        0.01      0.94 o
  11   5   6        0.44       -1.36      1.36 o
  12   5   6        0.62        4.72      2.42 o
  13   5   6        0.13        1.35      2.50 o
  14   5   6        0.18       -1.38      2.54 o
  15   5   6        0.06        0.80      2.73 o
  16   5   6        0.90        1.05      3.31 o
  17   5   6        3.38        4.28      3.53 o
  18   5   6        7.44        7.39      4.22 o
 -18   6   6       69.17       66.22      4.09 o
 -17   6   6        2.35       -1.66      3.12 o
 -16   6   6      151.47      158.87      5.61 o
 -15   6   6        0.37       -2.25      2.25 o
 -14   6   6      324.73      315.71      4.76 o
 -13   6   6        0.09       -0.47      1.74 o
 -12   6   6     1091.03     1079.77      8.53 o
 -11   6   6       66.72       70.73      3.59 o
 -10   6   6      879.45      866.22      6.48 o
  -9   6   6       27.75       30.61      1.20 o
  -8   6   6      853.48      845.64      5.11 o
  -7   6   6      117.76      120.06      1.65 o
  -6   6   6      670.88      675.71      3.82 o
  -5   6   6       38.98       30.04      0.80 o
  -4   6   6      753.23      759.48      4.00 o
  -3   6   6        0.32       -0.61      0.61 o
  -2   6   6     1902.51     1902.42      9.53 o
  -1   6   6      155.40      148.71      1.60 o
   0   6   6     2712.76     2730.57     13.28 o
   1   6   6       23.62       30.04      0.81 o
   2   6   6     4100.48     4158.40     22.27 o
   3   6   6      443.40      460.75      2.86 o
   4   6   6     2544.22     2537.52     12.99 o
   5   6   6      239.94      261.79      2.51 o
   6   6   6      783.03      755.71      4.94 o
   7   6   6        4.93        2.16      0.82 o
   8   6   6      114.51      106.20      2.43 o
   9   6   6        0.58       -1.41      1.41 o
  10   6   6      550.02      563.90      7.22 o
  11   6   6       29.37       25.85      2.02 o
  12   6   6      783.74      775.01     11.20 o
  13   6   6       48.67       55.42      3.26 o
  14   6   6      299.56      309.36      8.10 o
  15   6   6       92.42      107.37      6.36 o
  16   6   6      132.35      131.45      7.05 o
  17   6   6       42.75       43.51      4.15 o
 -17   7   6        5.71        2.43      3.25 o
 -16   7   6       15.95       10.48      3.26 o
 -15   7   6        5.55        5.31      2.40 o
 -14   7   6       55.02       54.03      2.74 o
 -13   7   6        2.57        2.98      1.69 o
 -12   7   6       12.19       10.71      1.67 o
 -11   7   6       20.06       21.69      2.17 o
 -10   7   6      212.25      204.22      3.33 o
  -9   7   6       22.83       16.99      1.26 o
  -8   7   6       84.69       73.11      1.76 o
  -7   7   6        4.29        8.31      0.90 o
  -6   7   6       30.87       34.77      0.97 o
  -5   7   6       52.70       53.89      1.24 o
  -4   7   6      356.18      344.07      2.50 o
  -3   7   6       31.52       28.63      0.80 o
  -2   7   6      129.87      115.16      1.55 o
  -1   7   6      175.38      177.15      1.85 o
   0   7   6      354.10      349.36      2.58 o
   1   7   6      581.14      580.33      3.68 o
   2   7   6        0.09        0.93      0.70 o
   3   7   6       58.37       47.70      1.79 o
   4   7   6       82.40       73.88      2.28 o
   5   7   6        0.46       -0.05      0.66 o
   6   7   6        0.26       -0.33      1.22 o
   7   7   6       21.35       14.54      1.51 o
   8   7   6       40.65       35.87      1.87 o
   9   7   6       27.09       23.23      1.93 o
  10   7   6       18.54       12.79      1.93 o
  11   7   6       17.46        7.62      2.29 o
  12   7   6       27.65       25.47      3.55 o
  13   7   6        5.91       -0.61      3.32 o
  14   7   6        2.61        6.19      3.39 o
  15   7   6       26.41       25.38      3.80 o
  16   7   6        4.01        5.13      3.72 o
  17   7   6        3.60        0.71      3.77 o
 -17   8   6        2.60       -3.30      3.30 o
 -16   8   6      116.38      116.89      6.25 o
 -15   8   6        1.00        3.99      2.63 o
 -14   8   6      300.76      329.71      5.91 o
 -13   8   6       48.23       46.71      2.64 o
 -12   8   6      625.69      626.75      6.23 o
 -11   8   6      128.04      146.56      3.69 o
 -10   8   6      704.02      702.14      6.54 o
  -9   8   6      182.88      187.34      3.19 o
  -8   8   6      709.77      691.06      5.97 o
  -7   8   6       30.50       23.93      1.18 o
  -6   8   6      760.30      745.47      4.91 o
  -5   8   6        7.41        6.57      0.84 o
  -4   8   6       54.31       42.96      0.99 o
  -3   8   6        1.86        0.07      0.77 o
  -2   8   6      112.05      106.40      1.71 o
  -1   8   6        2.88       -0.76      0.76 o
   0   8   6     1047.87     1031.53      6.35 o
   1   8   6       66.88       56.51      1.47 o
   2   8   6      776.91      756.69      4.93 o
   3   8   6        0.35       -0.28      0.63 o
   4   8   6      625.12      614.53      4.67 o
   5   8   6        0.11       -0.80      0.80 o
   6   8   6      781.91      785.33      7.25 o
   7   8   6        2.70        2.03      1.78 o
   8   8   6      567.60      583.69      7.34 o
   9   8   6       64.21       57.10      2.81 o
  10   8   6      303.84      304.05      6.13 o
  11   8   6        9.54        5.20      2.37 o
  12   8   6      199.90      202.92      8.27 o
  13   8   6        9.38        5.27      3.43 o
  14   8   6      233.91      225.02      7.78 o
  15   8   6        8.48        6.94      3.69 o
  16   8   6      103.60       93.68      5.90 o
 -16   9   6       16.85       17.07      3.42 o
 -15   9   6        0.15       -2.35      3.10 o
 -14   9   6       17.97       12.77      2.72 o
 -13   9   6        0.13        0.36      2.49 o
 -12   9   6        0.10        3.44      2.00 o
 -11   9   6       20.82       27.16      1.82 o
 -10   9   6       76.11       78.92      2.68 o
  -9   9   6       50.67       42.38      1.75 o
  -8   9   6       38.19       24.01      1.52 o
  -7   9   6       12.20        7.54      1.36 o
  -6   9   6       12.04        3.05      1.10 o
  -5   9   6        2.24       -0.82      0.97 o
  -4   9   6      224.56      234.84      2.58 o
  -3   9   6       40.68       43.69      1.23 o
  -2   9   6      309.91      319.05      3.00 o
  -1   9   6        1.82        0.93      0.89 o
   0   9   6        0.04       -0.19      0.94 o
   1   9   6      170.76      166.57      2.96 o
   2   9   6      269.96      262.99      2.70 o
   3   9   6        0.11       -0.82      0.82 o
   4   9   6      177.00      168.64      2.34 o
   5   9   6       49.83       42.63      1.39 o
   6   9   6        0.03        1.59      1.34 o
   7   9   6       77.92       82.00      4.12 o
   8   9   6        6.99        8.84      2.24 o
   9   9   6       36.03       33.92      2.95 o
  10   9   6       15.22       16.50      2.68 o
  11   9   6       13.54       10.89      2.77 o
  12   9   6        1.98        0.94      4.72 o
  13   9   6        2.18       -1.18      4.96 o
  14   9   6        0.01       -4.02      4.02 o
  15   9   6       22.56       18.40      4.54 o
  16   9   6        0.01       -0.94      4.54 o
 -15  10   6        2.97        2.48      3.27 o
 -14  10   6       97.84       83.32      4.05 o
 -13  10   6        4.60        3.00      2.99 o
 -12  10   6      242.40      249.02      5.75 o
 -11  10   6       58.86       51.47      2.61 o
 -10  10   6      352.61      341.53      4.48 o
  -9  10   6       85.21       77.12      2.50 o
  -8  10   6      282.44      283.95      3.98 o
  -7  10   6       59.06       45.25      1.77 o
  -6  10   6      319.51      310.25      3.73 o
  -5  10   6        3.31       -1.13      1.13 o
  -4  10   6      598.04      591.91      4.48 o
  -3  10   6       57.01       42.99      1.35 o
  -2  10   6      484.78      487.33      4.35 o
  -1  10   6       23.98       17.46      1.17 o
   0  10   6      557.12      531.41      4.72 o
   1  10   6      133.43      148.35      2.42 o
   2  10   6      363.72      379.59      3.71 o
   3  10   6      280.76      288.85      3.07 o
   4  10   6      470.80      484.11      4.55 o
   5  10   6        5.32        4.19      0.98 o
   6  10   6      886.92      894.75      9.44 o
   7  10   6       73.96       73.18      7.64 o
   8  10   6      599.74      627.03      9.12 o
   9  10   6      110.39      119.95      5.63 o
  10  10   6      316.57      342.13      7.72 o
  11  10   6       44.76       45.85      3.36 o
  12  10   6      111.79      117.17     10.63 o
  13  10   6       23.06       24.10      5.67 o
  14  10   6       29.34       19.61      5.67 o
  15  10   6       16.91       18.81      4.81 o
 -14  11   6       54.06       49.65      3.71 o
 -13  11   6        3.46        1.78      3.08 o
 -12  11   6        5.26        4.73      2.97 o
 -11  11   6       16.40       11.71      2.97 o
 -10  11   6       24.53       17.05      2.26 o
  -9  11   6       53.58       56.52      2.16 o
  -8  11   6        0.19       -1.62      1.62 o
  -7  11   6       59.83       39.82      1.79 o
  -6  11   6        3.04       -1.34      1.34 o
  -5  11   6        7.45        3.40      1.36 o
  -4  11   6       25.67       26.55      1.57 o
  -3  11   6        2.58        4.39      1.34 o
  -2  11   6        0.29        2.68      1.29 o
  -1  11   6       30.43       26.99      1.37 o
   0  11   6       83.28       82.78      2.32 o
   1  11   6        5.85        5.31      1.13 o
   2  11   6       49.69       48.47      1.69 o
   3  11   6       28.75       22.96      1.16 o
   4  11   6        8.09        6.06      1.19 o
   5  11   6        1.07       -0.24      1.00 o
   6  11   6        8.24        5.76      1.26 o
   7  11   6        0.23        2.99      2.33 o
   8  11   6        0.21        5.00      2.39 o
   9  11   6       14.79       17.33      4.27 o
  10  11   6       22.50       22.53      3.13 o
  11  11   6        1.55        2.87      2.91 o
  12  11   6       51.35       49.85      6.38 o
  13  11   6        0.01        1.89      5.43 o
  14  11   6        0.07        0.47      5.43 o
 -13  12   6        0.06        2.45      3.17 o
 -12  12   6      113.57      121.63      5.95 o
 -11  12   6        0.26        1.19      2.91 o
 -10  12   6      106.52      107.53      5.51 o
  -9  12   6        6.60        4.29      3.20 o
  -8  12   6      376.41      375.40      5.81 o
  -7  12   6        0.08       -1.74      1.74 o
  -6  12   6      427.87      410.78      5.05 o
  -5  12   6       77.53       68.01      3.55 o
  -4  12   6      608.99      611.30      5.93 o
  -3  12   6       39.02       41.73      1.74 o
  -2  12   6     1218.05     1244.19     10.15 o
  -1  12   6       31.07       35.37      1.60 o
   0  12   6      812.06      831.21      7.15 o
   1  12   6        6.74        6.40      1.29 o
   2  12   6      385.16      390.92      4.17 o
   3  12   6      189.65      190.74      2.86 o
   4  12   6      188.62      196.18      3.60 o
   5  12   6      132.65      139.81      3.12 o
   6  12   6      232.37      239.42      5.33 o
   7  12   6       35.77       31.29      2.54 o
   8  12   6      365.09      380.78      7.19 o
   9  12   6       24.62       26.51      3.32 o
  10  12   6      392.66      437.83     11.01 o
  11  12   6        2.19        7.79      3.23 o
  12  12   6      225.73      265.29     13.70 o
  13  12   6        0.10        6.61      5.67 o
 -12  13   6       13.28       23.42      3.97 o
 -11  13   6        4.80        3.80      3.68 o
 -10  13   6        9.89       10.18      3.51 o
  -9  13   6       52.44       46.89      3.94 o
  -8  13   6       27.29       26.61      3.62 o
  -7  13   6       25.93       18.45      2.82 o
  -6  13   6        0.34        2.39      1.83 o
  -5  13   6        0.56       -1.04      1.62 o
  -4  13   6        0.28        0.04      1.49 o
  -3  13   6       33.38       27.28      1.67 o
  -2  13   6        9.77        8.82      1.76 o
  -1  13   6        2.51        4.02      1.43 o
   0  13   6       58.18       58.00      2.15 o
   1  13   6       33.99       33.42      1.69 o
   2  13   6       13.29        8.83      1.40 o
   3  13   6       57.29       48.57      1.99 o
   4  13   6        1.55        2.08      1.80 o
   5  13   6       78.83       86.37      3.28 o
   6  13   6        0.04        2.59      2.31 o
   7  13   6       29.26       25.79      2.99 o
   8  13   6       35.47       28.36      3.45 o
   9  13   6        4.29        5.44      3.18 o
  10  13   6        0.05        8.58      3.27 o
  11  13   6        8.92       14.65      4.18 o
  12  13   6        0.02        6.85      6.14 o
 -11  14   6        1.91        3.87      4.84 o
 -10  14   6      105.86      113.11      8.98 o
  -9  14   6        5.43        2.36      3.51 o
  -8  14   6      146.50      127.10      6.72 o
  -7  14   6        6.18        3.48      3.34 o
  -6  14   6      280.51      291.80      6.69 o
  -5  14   6        4.19        6.28      2.33 o
  -4  14   6      383.19      404.44      7.32 o
  -3  14   6       10.34       10.72      1.88 o
  -2  14   6      212.10      224.51      4.34 o
  -1  14   6        9.28       10.87      1.65 o
   0  14   6      359.87      384.90      4.80 o
   1  14   6       10.38        8.36      1.52 o
   2  14   6      251.76      256.13      4.17 o
   3  14   6      141.23      146.45      4.18 o
   4  14   6      203.52      218.71      4.53 o
   5  14   6      111.06      119.65      7.91 o
   6  14   6      163.35      192.07      7.27 o
   7  14   6        2.71        6.62      3.29 o
   8  14   6       90.09      109.50      6.54 o
   9  14   6        0.27        2.36      4.49 o
  10  14   6      156.73      196.53      9.52 o
  -9  15   6       21.61       22.40      4.04 o
  -8  15   6       19.55       19.84      3.81 o
  -7  15   6        3.09        2.82      3.53 o
  -6  15   6        0.24        0.17      3.35 o
  -5  15   6        1.88        2.16      3.28 o
  -4  15   6        8.51        7.54      3.29 o
  -3  15   6        3.55        3.90      2.68 o
  -2  15   6       21.58       21.25      2.31 o
  -1  15   6        2.04        2.03      1.88 o
   0  15   6        4.11        6.13      1.82 o
   1  15   6       19.87       20.52      1.97 o
   2  15   6        0.06        2.24      2.45 o
   3  15   6       48.84       49.92      2.94 o
   4  15   6       14.11       16.76      2.53 o
   5  15   6        0.18        5.48      3.27 o
   6  15   6       18.91       23.08      3.57 o
   7  15   6        1.90        7.70      3.48 o
   8  15   6       12.37       15.73      3.62 o
  -6  16   6      110.41      111.69      6.87 o
  -5  16   6       24.27       29.58      3.81 o
  -4  16   6      145.86      154.99      7.03 o
  -3  16   6        8.14        9.04      3.39 o
  -2  16   6      214.89      238.29      8.84 o
  -1  16   6        1.68        2.78      2.62 o
   0  16   6      228.26      236.35      6.41 o
   1  16   6        5.02        5.08      2.99 o
   2  16   6      179.98      204.85      6.81 o
   3  16   6        0.28        1.72      2.52 o
   4  16   6      153.30      183.25      7.49 o
   5  16   6       11.67       12.72      3.54 o
   6  16   6      119.41      136.58      7.18 o
  -1  17   6        7.06        8.50      5.20 o
   0  17   6        0.04        1.23      3.80 o
 -18   1   7      182.69      214.42      5.60 o
 -17   1   7        1.03        3.40      1.95 o
 -16   1   7      350.88      390.92      5.19 o
 -15   1   7        0.66        2.52      1.81 o
 -14   1   7      741.32      803.39      6.78 o
 -13   1   7        0.18        3.68      1.62 o
 -12   1   7     1186.62     1255.17      9.28 o
 -11   1   7       43.94       38.42      1.68 o
 -10   1   7      447.04      430.49      4.23 o
  -9   1   7       47.59       41.85      1.30 o
  -8   1   7      832.79      855.96      4.94 o
  -7   1   7      238.93      231.97      2.00 o
  -6   1   7     1758.46     1764.88      7.93 o
  -5   1   7      437.50      425.98      2.59 o
  -4   1   7     2139.75     2184.12      9.57 o
  -3   1   7       15.83        8.24      0.62 o
  -2   1   7     2570.79     2554.06     11.26 o
  -1   1   7      212.23      219.61      1.58 o
   0   1   7     2833.58     2839.83     11.77 o
   1   1   7      163.51      178.69      2.34 o
   2   1   7      434.80      450.46      2.28 o
   3   1   7       11.64       12.62      0.52 o
   4   1   7      210.79      206.30      1.46 o
   5   1   7      151.90      134.49      1.23 o
   6   1   7     1493.98     1421.66      7.03 o
   7   1   7      505.74      495.09      3.27 o
   8   1   7      648.15      668.88      4.81 o
   9   1   7       15.10       18.23      1.05 o
  10   1   7      573.47      550.75      5.00 o
  11   1   7        5.93        5.10      1.12 o
  12   1   7      363.02      348.66      3.95 o
  13   1   7        0.30        0.05      1.21 o
  14   1   7       46.97       39.96      1.68 o
  15   1   7        6.03        5.11      1.76 o
  16   1   7       47.34       40.33      2.66 o
  17   1   7       43.92       43.15      3.77 o
 -18   2   7        6.80       10.11      3.29 o
 -17   2   7       16.71       19.29      2.70 o
 -16   2   7       22.14       16.67      2.49 o
 -15   2   7        4.89        6.00      1.92 o
 -14   2   7       19.82       18.36      1.84 o
 -13   2   7       83.88      101.60      3.19 o
 -12   2   7       11.48        9.83      1.67 o
 -11   2   7       30.66       25.32      1.68 o
 -10   2   7       12.55        6.06      1.44 o
  -9   2   7       85.23       82.20      2.23 o
  -8   2   7        5.84        1.96      0.90 o
  -7   2   7        4.86        4.16      0.77 o
  -6   2   7       11.64        8.62      0.75 o
  -5   2   7      342.55      345.87      2.27 o
  -4   2   7      152.36      140.66      1.46 o
  -3   2   7        8.49        5.74      0.61 o
  -2   2   7        0.80        0.21      0.58 o
  -1   2   7       38.71       26.01      0.69 o
   0   2   7        3.85        7.41      0.59 o
   1   2   7      800.24      787.59      3.71 o
   2   2   7      128.72      136.47      2.18 o
   3   2   7      387.25      371.99      2.19 o
   4   2   7        0.00       -0.48      0.48 o
   5   2   7      193.15      186.06      1.53 o
   6   2   7      325.62      305.64      2.15 o
   7   2   7       59.54       55.41      1.17 o
   8   2   7       27.48       20.96      0.83 o
   9   2   7      260.18      257.27      2.66 o
  10   2   7       70.41       69.75      2.35 o
  11   2   7       35.27       29.69      1.40 o
  12   2   7      112.98      107.19      2.54 o
  13   2   7       25.60       23.93      1.38 o
  14   2   7       18.91       17.82      2.04 o
  15   2   7       18.01       16.77      1.78 o
  16   2   7        0.08       -0.53      3.07 o
  17   2   7        8.24        5.18      3.33 o
 -18   3   7      190.99      230.50      7.22 o
 -17   3   7        0.42        1.14      3.22 o
 -16   3   7      247.37      254.16      4.46 o
 -15   3   7        1.18        1.48      1.88 o
 -14   3   7      407.59      407.18      5.02 o
 -13   3   7        7.08        3.46      1.67 o
 -12   3   7      354.23      362.05      4.34 o
 -11   3   7       51.69       46.51      1.83 o
 -10   3   7      338.06      344.75      4.02 o
  -9   3   7       23.26       19.01      1.26 o
  -8   3   7      667.48      711.91      4.53 o
  -7   3   7       59.72       51.78      1.47 o
  -6   3   7     1362.95     1360.45      7.00 o
  -5   3   7      185.06      187.96      1.88 o
  -4   3   7     1553.24     1528.45      7.04 o
  -3   3   7      140.77      126.27      1.38 o
  -2   3   7     1703.93     1735.55      7.58 o
  -1   3   7       93.15       90.54      1.22 o
   0   3   7     3007.48     3061.39     12.81 o
   1   3   7       36.53       31.15      1.84 o
   2   3   7      509.13      510.33      2.82 o
   3   3   7      130.75      126.15      1.43 o
   4   3   7      242.86      243.96      1.84 o
   5   3   7       19.44       16.82      0.70 o
   6   3   7      221.62      226.92      1.80 o
   7   3   7      118.30      103.84      1.32 o
   8   3   7      270.61      277.67      2.44 o
   9   3   7       13.30        9.03      0.89 o
  10   3   7      897.30      856.73      6.73 o
  11   3   7       31.52       40.37      1.64 o
  12   3   7      289.25      266.35      3.49 o
  13   3   7       69.06       69.29      2.30 o
  14   3   7      178.03      169.05      4.64 o
  15   3   7       45.71       47.99      3.33 o
  16   3   7      160.28      167.53      5.81 o
  17   3   7        7.29       13.11      3.54 o
 -17   4   7        1.21        4.48      3.31 o
 -16   4   7        1.00        1.62      2.79 o
 -15   4   7        1.10        0.74      2.00 o
 -14   4   7       31.51       31.00      2.01 o
 -13   4   7        0.49       -1.60      1.60 o
 -12   4   7       53.70       43.72      1.86 o
 -11   4   7       29.23       23.50      1.66 o
 -10   4   7        4.85        1.73      1.47 o
  -9   4   7       12.76       11.48      1.25 o
  -8   4   7       34.92       32.46      1.21 o
  -7   4   7        9.80        6.54      0.92 o
  -6   4   7      228.52      230.90      2.11 o
  -5   4   7      501.66      491.80      3.07 o
  -4   4   7      129.50      132.36      1.61 o
  -3   4   7      605.74      641.66      3.56 o
  -2   4   7       72.27       61.09      1.22 o
  -1   4   7       92.37       81.55      1.30 o
   0   4   7      164.51      154.82      1.43 o
   1   4   7      218.28      235.39      1.88 o
   2   4   7       64.72       69.78      1.91 o
   3   4   7      486.83      487.06      2.93 o
   4   4   7       21.60       20.13      0.74 o
   5   4   7       23.11       26.56      0.70 o
   6   4   7        5.71        3.98      0.56 o
   7   4   7        0.95       -0.65      0.65 o
   8   4   7        4.94        1.62      0.68 o
   9   4   7       17.69       12.09      0.90 o
  10   4   7        0.62       -1.37      1.37 o
  11   4   7      119.66      112.35      2.83 o
  12   4   7        0.16        1.88      1.49 o
  13   4   7      173.36      170.51      5.54 o
  14   4   7        6.54        9.35      2.71 o
  15   4   7        2.46        1.58      2.81 o
  16   4   7        2.04        3.60      2.98 o
  17   4   7        1.05        6.56      3.69 o
 -17   5   7       19.58       21.39      3.51 o
 -16   5   7      144.60      162.82      5.76 o
 -15   5   7       11.45       10.55      2.47 o
 -14   5   7      184.62      173.45      4.10 o
 -13   5   7       16.33       10.81      1.78 o
 -12   5   7      142.00      124.94      3.13 o
 -11   5   7       16.43       13.55      1.60 o
 -10   5   7      512.36      503.09      4.99 o
  -9   5   7       82.69       77.92      2.08 o
  -8   5   7      797.61      818.72      5.95 o
  -7   5   7       12.09        5.08      0.99 o
  -6   5   7       94.15       76.94      1.67 o
  -5   5   7      125.90      116.36      1.78 o
  -4   5   7      817.66      831.75      4.61 o
  -3   5   7      113.50      114.24      1.62 o
  -2   5   7     1299.76     1317.11      6.74 o
  -1   5   7      170.28      157.23      1.68 o
   0   5   7     1700.21     1680.56      8.08 o
   1   5   7        0.19        0.11      0.63 o
   2   5   7     1551.87     1591.26      8.21 o
   3   5   7      355.16      363.86      2.78 o
   4   5   7      688.29      686.74      4.09 o
   5   5   7       33.52       36.55      1.07 o
   6   5   7      709.29      719.65      4.74 o
   7   5   7       25.13       31.51      1.76 o
   8   5   7       63.33       71.26      1.75 o
   9   5   7        4.41        0.65      1.29 o
  10   5   7      191.27      178.87      3.93 o
  11   5   7       38.90       34.93      2.15 o
  12   5   7      513.64      508.60      8.59 o
  13   5   7       85.80       86.97      4.91 o
  14   5   7      180.79      183.57      5.75 o
  15   5   7      103.43      120.55     11.51 o
  16   5   7      128.30      136.57      8.25 o
  17   5   7       62.47       71.82      6.61 o
 -17   6   7        0.02        0.74      3.43 o
 -16   6   7        2.06       -0.42      2.84 o
 -15   6   7        3.53       -1.93      2.72 o
 -14   6   7        0.02       -1.92      1.92 o
 -13   6   7        1.41       -0.47      1.89 o
 -12   6   7       51.67       41.94      2.14 o
 -11   6   7        6.47        5.34      1.59 o
 -10   6   7       10.32        3.74      1.54 o
  -9   6   7        2.97        0.94      1.38 o
  -8   6   7      170.60      163.90      2.79 o
  -7   6   7       16.80       18.59      1.20 o
  -6   6   7      158.23      154.89      2.27 o
  -5   6   7       10.01        8.41      0.87 o
  -4   6   7        0.00       -0.74      0.74 o
  -3   6   7       13.68       10.33      0.80 o
  -2   6   7      444.56      453.17      3.08 o
  -1   6   7      216.34      211.15      2.01 o
   0   6   7      369.22      371.01      2.71 o
   1   6   7        0.10        0.02      0.71 o
   2   6   7       86.21       91.10      1.66 o
   3   6   7       61.05       60.41      1.73 o
   4   6   7        1.14        5.48      0.70 o
   5   6   7      290.03      293.65      2.77 o
   6   6   7        9.05       12.09      1.00 o
   7   6   7        3.28        3.42      1.53 o
   8   6   7       33.12       30.83      1.80 o
   9   6   7        5.88       -0.29      1.22 o
  10   6   7       37.71       26.35      2.60 o
  11   6   7        1.72       -2.41      2.41 o
  12   6   7       13.92       10.56      2.65 o
  13   6   7        9.98        8.29      3.39 o
  14   6   7        6.22        5.52      3.34 o
  15   6   7        0.15        1.23      3.56 o
  16   6   7        6.19        7.69      3.80 o
 -16   7   7       66.64       60.74      3.52 o
 -15   7   7        6.67        0.68      2.76 o
 -14   7   7      213.23      234.81      5.97 o
 -13   7   7       22.81       20.49      2.07 o
 -12   7   7      407.94      418.90      5.43 o
 -11   7   7        0.06       -1.77      1.77 o
 -10   7   7      338.45      323.94      4.39 o
  -9   7   7       25.64       15.23      1.50 o
  -8   7   7      913.65      918.52      7.14 o
  -7   7   7       13.38       14.57      1.31 o
  -6   7   7     1556.82     1520.59      9.52 o
  -5   7   7        6.99        5.48      1.04 o
  -4   7   7      816.44      786.52      5.12 o
  -3   7   7        2.79        2.49      0.83 o
  -2   7   7      419.02      391.58      2.97 o
  -1   7   7        1.64        0.65      0.88 o
   0   7   7      727.50      728.30      5.23 o
   1   7   7        0.46       -0.26      0.96 o
   2   7   7     1462.25     1481.37     10.20 o
   3   7   7      483.47      475.41      4.02 o
   4   7   7     1701.66     1675.60     10.46 o
   5   7   7      129.14      135.19      2.74 o
   6   7   7      881.06      879.50      7.35 o
   7   7   7        6.07        5.27      1.63 o
   8   7   7      477.15      478.51      5.81 o
   9   7   7       35.05       39.85      2.33 o
  10   7   7      402.63      398.76      8.38 o
  11   7   7       11.98       10.61      3.84 o
  12   7   7      218.31      215.77      7.33 o
  13   7   7       26.18       30.38      3.75 o
  14   7   7      231.32      265.86      8.37 o
  15   7   7       18.84       25.77      3.98 o
  16   7   7       89.34       77.49      7.09 o
 -16   8   7        8.59        9.12      3.35 o
 -15   8   7        0.25       -2.79      2.79 o
 -14   8   7        7.00        7.46      2.79 o
 -13   8   7        3.93        3.05      2.70 o
 -12   8   7        0.34        0.53      1.94 o
 -11   8   7        2.54        4.40      1.88 o
 -10   8   7       24.39       22.64      1.96 o
  -9   8   7       88.40       80.51      2.65 o
  -8   8   7       29.50       19.47      1.63 o
  -7   8   7       55.30       53.96      1.75 o
  -6   8   7        1.68        1.56      1.32 o
  -5   8   7       13.31       16.56      1.34 o
  -4   8   7      128.21      132.01      2.32 o
  -3   8   7        4.50        3.69      1.08 o
  -2   8   7      166.42      166.00      2.43 o
  -1   8   7       76.54       81.64      2.14 o
   0   8   7        8.03        5.49      1.04 o
   1   8   7        0.14       -0.99      0.99 o
   2   8   7      466.09      486.66      4.18 o
   3   8   7        5.38        5.46      0.93 o
   4   8   7      112.38      101.57      3.82 o
   5   8   7       16.58       17.59      1.15 o
   6   8   7        4.92        8.84      1.39 o
   7   8   7       59.21       63.50      5.24 o
   8   8   7       51.02       51.14      3.59 o
   9   8   7        2.46        2.50      2.35 o
  10   8   7        8.70        8.54      3.84 o
  11   8   7        0.03       -0.20      3.67 o
  12   8   7       41.75       39.59      3.95 o
  13   8   7        0.73       -1.64      3.44 o
  14   8   7        6.36        4.06      3.72 o
  15   8   7       16.41       12.16      3.78 o
 -15   9   7        3.84        3.73      3.35 o
 -14   9   7      193.07      201.74      5.95 o
 -13   9   7        5.79        8.05      2.74 o
 -12   9   7      315.00      335.68      6.52 o
 -11   9   7       18.62       20.66      2.19 o
 -10   9   7      451.83      464.48      5.64 o
  -9   9   7        5.83        2.26      1.78 o
  -8   9   7      419.70      415.87      4.83 o
  -7   9   7       45.67       40.89      1.78 o
  -6   9   7      586.75      593.28      5.52 o
  -5   9   7       68.75       64.95      2.19 o
  -4   9   7     1059.25     1092.29      8.55 o
  -3   9   7      226.70      253.58      3.39 o
  -2   9   7      715.94      723.89      6.13 o
  -1   9   7      216.03      228.88      2.96 o
   0   9   7      748.44      737.00      5.81 o
   1   9   7      326.41      327.23      3.36 o
   2   9   7      432.87      442.79      3.95 o
   3   9   7       14.64       15.08      1.01 o
   4   9   7      354.03      340.19      3.76 o
   5   9   7        0.17        0.30      0.95 o
   6   9   7      753.22      760.87      8.21 o
   7   9   7      115.22      135.62      4.50 o
   8   9   7      834.37      903.13     10.83 o
   9   9   7       85.04      107.81      8.87 o
  10   9   7      301.20      311.15     12.05 o
  11   9   7       11.78        6.85      4.72 o
  12   9   7       77.42       69.69      6.61 o
  13   9   7       27.41       21.90      7.56 o
  14   9   7       39.95       37.80      5.03 o
 -14  10   7        1.76        3.17      3.33 o
 -13  10   7       14.53        9.83      3.22 o
 -12  10   7        1.12        0.51      2.59 o
 -11  10   7       11.04        7.32      2.60 o
 -10  10   7        4.81        2.34      2.04 o
  -9  10   7        4.84        0.12      1.82 o
  -8  10   7       10.03        7.49      1.68 o
  -7  10   7        7.62        3.77      1.71 o
  -6  10   7       13.59        7.32      1.73 o
  -5  10   7        5.44       -0.43      1.41 o
  -4  10   7        1.76        1.30      1.39 o
  -3  10   7       37.06       40.88      1.63 o
  -2  10   7        0.77        5.55      1.33 o
  -1  10   7       55.41       53.45      1.83 o
   0  10   7       21.83       24.51      1.28 o
   1  10   7       66.61       69.67      2.17 o
   2  10   7        0.65        0.11      1.00 o
   3  10   7       34.95       38.28      1.33 o
   4  10   7       35.07       31.59      1.34 o
   5  10   7        5.17        4.22      1.05 o
   6  10   7       12.01       15.01      1.66 o
   7  10   7       17.56       24.13      2.50 o
   8  10   7        2.88       11.08      2.38 o
   9  10   7        0.29        3.82      2.48 o
  10  10   7        0.24        3.83      3.42 o
  11  10   7        1.64       -3.54      4.72 o
  12  10   7        2.14        2.60      5.20 o
  13  10   7        1.96        2.36      5.43 o
 -13  11   7        1.21        0.91      3.29 o
 -12  11   7      129.61      115.89      5.52 o
 -11  11   7        0.20       -2.00      3.60 o
 -10  11   7       78.82       54.42      3.53 o
  -9  11   7        0.40       -2.16      2.16 o
  -8  11   7      213.57      213.57      4.48 o
  -7  11   7        3.43        0.30      1.82 o
  -6  11   7      416.35      449.11      5.76 o
  -5  11   7       13.70       13.90      1.73 o
  -4  11   7      518.29      537.05      5.53 o
  -3  11   7        1.58        5.21      1.44 o
  -2  11   7     1169.91     1207.45      9.35 o
  -1  11   7       12.15       16.12      1.45 o
   0  11   7      586.95      600.22      5.42 o
   1  11   7       32.89       28.20      1.37 o
   2  11   7      265.43      272.02      3.25 o
   3  11   7        0.46        1.89      1.34 o
   4  11   7      476.23      509.42      6.55 o
   5  11   7       15.01       15.91      1.49 o
   6  11   7      504.69      560.67      8.04 o
   7  11   7       15.86       16.50      2.50 o
   8  11   7      473.06      508.75      7.73 o
   9  11   7       47.09       49.57      3.28 o
  10  11   7      182.45      181.37      8.18 o
  11  11   7       17.73       14.88      5.43 o
  12  11   7       51.04       35.67      6.14 o
 -12  12   7        0.27        2.71      3.83 o
 -11  12   7        3.11        7.60      3.75 o
 -10  12   7       14.58       11.86      3.74 o
  -9  12   7        2.66        0.52      3.37 o
  -8  12   7       66.09       61.40      3.20 o
  -7  12   7       33.77       29.37      2.37 o
  -6  12   7       15.95       13.58      1.98 o
  -5  12   7        1.68        1.66      1.68 o
  -4  12   7        0.23       -0.74      1.53 o
  -3  12   7        1.68        2.74      1.53 o
  -2  12   7        0.04        0.64      1.47 o
  -1  12   7       37.49       41.91      1.74 o
   0  12   7        0.24       -0.78      1.49 o
   1  12   7       97.15       90.63      2.84 o
   2  12   7        0.21        1.37      1.25 o
   3  12   7       32.78       30.76      1.83 o
   4  12   7       33.99       32.81      1.79 o
   5  12   7        0.65        1.49      1.46 o
   6  12   7        4.48        4.58      2.35 o
   7  12   7        0.08       -2.36      2.36 o
   8  12   7        0.98        4.06      2.46 o
   9  12   7        1.61       -0.87      2.77 o
  10  12   7        9.63        9.92      4.01 o
  11  12   7       13.65        8.50      5.67 o
 -11  13   7       19.40       22.92      7.56 o
 -10  13   7       65.45       74.51      4.78 o
  -9  13   7        2.76        1.63      3.51 o
  -8  13   7       62.18       41.96      3.97 o
  -7  13   7        0.03       -2.64      2.70 o
  -6  13   7      175.20      168.33      4.80 o
  -5  13   7        0.05        0.16      2.41 o
  -4  13   7      275.08      286.64      5.18 o
  -3  13   7        0.67        1.03      1.80 o
  -2  13   7      304.16      278.61      4.98 o
  -1  13   7       57.37       49.29      1.97 o
   0  13   7      203.54      206.61      3.77 o
   1  13   7        0.97       -0.34      1.63 o
   2  13   7      242.41      266.17      5.02 o
   3  13   7       59.70       58.69      3.29 o
   4  13   7      216.10      223.94      4.09 o
   5  13   7      143.49      159.87      5.23 o
   6  13   7       63.58       60.23      3.13 o
   7  13   7       67.67       57.88      3.53 o
   8  13   7       71.60       63.53      3.77 o
   9  13   7        6.01        6.96      3.52 o
  10  13   7      121.84      140.77      8.08 o
  -9  14   7        6.84        1.51      3.85 o
  -8  14   7        8.96        6.18      3.58 o
  -7  14   7        0.28       -2.01      3.42 o
  -6  14   7       18.19       15.34      3.60 o
  -5  14   7        0.05        1.29      2.79 o
  -4  14   7        6.16        7.03      2.83 o
  -3  14   7        0.11        0.83      2.39 o
  -2  14   7        1.52        0.76      1.80 o
  -1  14   7        0.07        0.17      1.90 o
   0  14   7        2.68        3.13      1.87 o
   1  14   7       10.14        8.16      2.36 o
   2  14   7        1.35        1.56      2.23 o
   3  14   7        6.51       11.15      2.29 o
   4  14   7        0.64        5.80      2.88 o
   5  14   7        0.11        8.55      3.36 o
   6  14   7        0.20        4.84      3.32 o
   7  14   7        0.10        6.34      3.40 o
   8  14   7        2.45        3.67      3.46 o
  -7  15   7        0.02        4.72      6.14 o
  -6  15   7       83.51       69.06      4.47 o
  -5  15   7        5.90        7.05      3.50 o
  -4  15   7      119.97      115.69      6.78 o
  -3  15   7       12.89       15.64      2.98 o
  -2  15   7      199.66      218.77      6.33 o
  -1  15   7        0.60        1.94      2.17 o
   0  15   7      160.51      193.62      4.58 o
   1  15   7       11.65        7.60      2.42 o
   2  15   7      135.93      150.66      4.94 o
   3  15   7        0.36        7.96      2.57 o
   4  15   7      237.20      279.94      8.36 o
   5  15   7        0.56        8.49      3.48 o
   6  15   7      151.36      191.18      7.86 o
  -2  16   7        0.00        1.07      2.85 o
  -1  16   7       11.47       14.60      2.97 o
   0  16   7        8.87       11.82      3.15 o
   1  16   7        9.27       12.12      3.15 o
   2  16   7        0.02        6.56      3.04 o
 -17   0   8       10.18        5.26      3.26 o
 -16   0   8      157.35      183.47      5.88 o
 -15   0   8        2.52        2.29      2.50 o
 -14   0   8      467.67      525.57      7.31 o
 -13   0   8        1.08        1.55      2.32 o
 -12   0   8      502.91      541.60      7.14 o
 -11   0   8       46.69       39.94      2.47 o
 -10   0   8      200.10      178.61      4.32 o
  -9   0   8      137.32      138.16      3.90 o
  -8   0   8      367.44      348.09      4.52 o
  -7   0   8       10.92        6.25      1.67 o
  -6   0   8     1337.44     1280.22     11.66 o
  -5   0   8       98.01      117.54      2.40 o
  -4   0   8     1331.36     1338.96      9.59 o
  -3   0   8      532.06      532.58      4.19 o
  -2   0   8     1586.27     1580.56      9.75 o
  -1   0   8       64.43       63.53      2.08 o
   0   0   8      504.13      473.08      3.59 o
   1   0   8        0.21       -0.67      0.77 o
   2   0   8       16.54       14.04      0.90 o
   3   0   8        9.50        5.68      0.84 o
   4   0   8      454.89      465.03      4.04 o
   5   0   8       78.17       83.45      2.02 o
   6   0   8     1078.42     1029.09      8.39 o
   7   0   8      518.11      478.09      5.25 o
   8   0   8     1638.48     1578.48     16.74 o
   9   0   8      409.56      445.91      6.98 o
  10   0   8      503.54      489.39      7.03 o
  11   0   8      233.44      256.59      5.47 o
  12   0   8      122.02      135.99      4.39 o
  13   0   8       51.30       52.41      3.06 o
  14   0   8       73.43       80.07      5.07 o
  15   0   8        6.76        3.97      2.87 o
  16   0   8       61.94       56.02      3.71 o
 -17   1   8       14.99       16.12      2.62 o
 -16   1   8        9.00        9.47      2.31 o
 -15   1   8       36.78       44.64      2.15 o
 -14   1   8        0.03        2.18      1.79 o
 -13   1   8        0.86        5.11      1.72 o
 -12   1   8       20.72       16.45      1.75 o
 -11   1   8        2.46       -1.56      1.56 o
 -10   1   8       15.78        7.52      1.52 o
  -9   1   8       28.55       24.45      1.56 o
  -8   1   8        6.40        3.04      1.30 o
  -7   1   8        0.44       -1.04      1.04 o
  -6   1   8      426.97      451.99      3.48 o
  -5   1   8      109.48      110.47      1.80 o
  -4   1   8       14.71        9.42      0.77 o
  -3   1   8       11.54        6.64      0.72 o
  -2   1   8       16.67       17.88      0.73 o
  -1   1   8        2.60        3.75      0.66 o
   0   1   8       51.32       54.15      1.06 o
   1   1   8       49.05       52.98      1.11 o
   2   1   8      140.97      129.96      1.32 o
   3   1   8        1.64       -0.58      0.58 o
   4   1   8      187.20      185.84      1.65 o
   5   1   8       12.74       13.80      0.80 o
   6   1   8       51.52       56.92      1.90 o
   7   1   8       59.58       59.62      1.60 o
   8   1   8       29.70       32.47      1.99 o
   9   1   8       44.04       40.08      1.43 o
  10   1   8       16.19       15.02      1.19 o
  11   1   8       43.14       40.65      1.51 o
  12   1   8       84.19       84.57      2.48 o
  13   1   8       25.02       19.96      1.58 o
  14   1   8        4.47        5.22      1.76 o
  15   1   8        0.30       -0.10      1.96 o
  16   1   8        1.08        1.28      2.78 o
 -17   2   8        2.86        1.36      2.50 o
 -16   2   8      104.45       99.26      3.53 o
 -15   2   8        1.35        2.06      2.05 o
 -14   2   8      301.01      323.07      4.57 o
 -13   2   8        0.41        0.28      1.78 o
 -12   2   8      410.78      431.70      4.90 o
 -11   2   8        0.80       -1.65      1.65 o
 -10   2   8      460.05      459.04      4.89 o
  -9   2   8        1.69       -1.48      1.48 o
  -8   2   8      249.54      250.13      3.33 o
  -7   2   8       18.65       12.24      1.16 o
  -6   2   8      720.93      701.90      4.64 o
  -5   2   8       39.50       35.61      1.12 o
  -4   2   8     1079.47     1064.37      5.43 o
  -3   2   8        1.04        0.48      0.68 o
  -2   2   8     1247.40     1287.97      6.21 o
  -1   2   8        3.97        2.63      0.70 o
   0   2   8      787.77      813.39      4.08 o
   1   2   8      118.86      113.98      1.33 o
   2   2   8       68.35       63.70      1.19 o
   3   2   8       39.80       36.76      0.82 o
   4   2   8     1123.75     1114.45      6.17 o
   5   2   8       36.88       52.75      1.92 o
   6   2   8      509.48      518.83      3.66 o
   7   2   8       64.10       72.75      1.71 o
   8   2   8      544.12      507.19      4.19 o
   9   2   8       42.11       45.79      1.35 o
  10   2   8      915.40      859.82      6.31 o
  11   2   8       23.16       25.23      1.29 o
  12   2   8      247.93      245.78      3.48 o
  13   2   8       11.03       11.87      1.64 o
  14   2   8      203.51      203.42      5.42 o
  15   2   8       60.45       75.76      4.27 o
  16   2   8      118.58      128.08      6.48 o
 -16   3   8        9.71        5.78      2.48 o
 -15   3   8       41.26       41.00      2.46 o
 -14   3   8       20.21       18.03      1.99 o
 -13   3   8        9.12        8.82      1.83 o
 -12   3   8       31.85       28.73      1.92 o
 -11   3   8        7.03        0.53      1.68 o
 -10   3   8       45.67       37.54      2.38 o
  -9   3   8       28.85       29.17      1.85 o
  -8   3   8        0.01       -1.35      1.35 o
  -7   3   8       19.41       12.08      1.39 o
  -6   3   8       61.54       53.62      1.55 o
  -5   3   8      293.14      291.46      2.79 o
  -4   3   8       31.37       29.87      1.01 o
  -3   3   8      558.75      590.75      3.41 o
  -2   3   8       15.68       12.70      0.74 o
  -1   3   8       15.29       18.79      0.81 o
   0   3   8        6.37        7.55      0.68 o
   1   3   8        1.56        0.54      0.66 o
   2   3   8        4.84        2.56      0.68 o
   3   3   8        3.22        1.13      0.83 o
   4   3   8       19.85       23.32      0.98 o
   5   3   8      235.33      266.14      2.35 o
   6   3   8       10.03       12.38      0.90 o
   7   3   8        2.80       -0.45      0.83 o
   8   3   8        4.84        1.22      0.88 o
   9   3   8        2.51       -0.95      0.95 o
  10   3   8        2.31        2.86      1.10 o
  11   3   8       50.92       44.20      1.67 o
  12   3   8       13.60       10.81      1.48 o
  13   3   8        3.59        5.35      1.82 o
  14   3   8        0.25        6.14      2.78 o
  15   3   8        0.00        3.60      2.86 o
  16   3   8        0.11        3.28      3.01 o
 -16   4   8      151.34      183.23      6.08 o
 -15   4   8        6.54        5.60      2.35 o
 -14   4   8      210.74      229.91      5.40 o
 -13   4   8        3.17        0.47      1.75 o
 -12   4   8      104.16       89.54      2.62 o
 -11   4   8       46.00       46.79      1.96 o
 -10   4   8      358.39      356.20      4.37 o
  -9   4   8      161.32      168.52      3.51 o
  -8   4   8      874.88      903.32      7.12 o
  -7   4   8        9.81        8.41      1.40 o
  -6   4   8      393.86      402.03      3.73 o
  -5   4   8      407.66      416.86      3.51 o
  -4   4   8      359.82      351.62      2.85 o
  -3   4   8      285.20      294.00      2.58 o
  -2   4   8      929.21      937.30      5.50 o
  -1   4   8       12.13        9.22      0.84 o
   0   4   8      701.24      688.40      3.96 o
   1   4   8      527.16      535.68      3.55 o
   2   4   8      457.31      415.44      3.08 o
   3   4   8      472.29      465.51      3.32 o
   4   4   8      989.54     1017.14      6.38 o
   5   4   8       15.83       20.86      1.07 o
   6   4   8      283.26      305.62      2.56 o
   7   4   8       12.88        3.93      0.87 o
   8   4   8      208.72      194.93      2.52 o
   9   4   8        3.04       -0.94      0.94 o
  10   4   8      224.50      203.97      3.50 o
  11   4   8       65.62       63.55      3.22 o
  12   4   8      126.33      129.92      4.82 o
  13   4   8      102.46      102.56      5.32 o
  14   4   8      116.97      118.73      5.59 o
  15   4   8       94.40      101.28      5.59 o
  16   4   8      105.63      107.25      9.21 o
 -16   5   8        1.41        2.13      3.02 o
 -15   5   8        0.32       -0.30      2.57 o
 -14   5   8        2.25        0.48      2.23 o
 -13   5   8       15.32        9.49      2.10 o
 -12   5   8       21.23       17.65      1.85 o
 -11   5   8        2.01       -1.72      1.72 o
 -10   5   8        4.89        0.32      1.62 o
  -9   5   8        5.56        2.44      1.86 o
  -8   5   8        0.01        1.15      1.45 o
  -7   5   8       10.81       13.25      1.77 o
  -6   5   8       23.30       18.71      1.37 o
  -5   5   8       36.31       30.47      1.33 o
  -4   5   8        1.64       -0.98      0.98 o
  -3   5   8        5.17        1.10      0.98 o
  -2   5   8       12.95       12.06      0.97 o
  -1   5   8      126.25      131.07      1.98 o
   0   5   8       24.39       23.74      1.00 o
   1   5   8      200.87      207.54      2.33 o
   2   5   8      151.88      151.28      2.61 o
   3   5   8       30.14       34.18      1.20 o
   4   5   8      275.75      270.89      2.84 o
   5   5   8       24.83       23.49      1.00 o
   6   5   8       22.77       19.06      1.26 o
   7   5   8        4.46        2.04      0.97 o
   8   5   8       29.96       24.83      1.14 o
   9   5   8        5.61        2.11      1.07 o
  10   5   8        2.62        1.47      1.65 o
  11   5   8       56.31       46.84      2.92 o
  12   5   8        5.25        6.97      2.51 o
  13   5   8       26.85       23.32      3.02 o
  14   5   8        0.25        0.14      3.33 o
  15   5   8        2.15       -2.01      3.50 o
 -15   6   8        1.65       -2.84      2.84 o
 -14   6   8      125.58      134.05      4.56 o
 -13   6   8        4.58        2.11      2.19 o
 -12   6   8      155.45      162.69      4.18 o
 -11   6   8       21.02       20.36      1.96 o
 -10   6   8      238.60      223.42      3.66 o
  -9   6   8        1.45       -1.59      1.59 o
  -8   6   8      825.31      848.24      6.86 o
  -7   6   8       10.69       13.26      1.51 o
  -6   6   8     1034.47     1062.84      7.69 o
  -5   6   8       18.07       18.52      1.36 o
  -4   6   8      502.88      507.26      4.43 o
  -3   6   8        0.13       -1.04      1.04 o
  -2   6   8      534.25      535.72      4.03 o
  -1   6   8       24.64       25.34      1.19 o
   0   6   8      411.10      437.19      3.73 o
   1   6   8       23.67       23.47      1.21 o
   2   6   8      769.38      751.76      5.36 o
   3   6   8       80.48       68.82      2.59 o
   4   6   8     1120.72     1103.24      7.64 o
   5   6   8       17.59       15.53      0.91 o
   6   6   8      520.87      519.80      4.45 o
   7   6   8        4.33        4.31      1.22 o
   8   6   8      177.82      166.14      3.12 o
   9   6   8        1.00       -0.54      1.54 o
  10   6   8       89.48       79.34      3.60 o
  11   6   8       45.56       43.16      2.90 o
  12   6   8      172.26      187.23      6.36 o
  13   6   8       42.70       41.55      3.91 o
  14   6   8      123.26      121.22      7.05 o
  15   6   8       17.06       14.52      4.47 o
 -15   7   8        6.20        6.58      3.01 o
 -14   7   8       15.86       14.40      2.99 o
 -13   7   8        0.19       -1.05      2.18 o
 -12   7   8       15.37       15.86      2.29 o
 -11   7   8        0.02       -1.99      1.99 o
 -10   7   8        0.07       -1.77      1.77 o
  -9   7   8        0.46       -1.51      1.72 o
  -8   7   8        0.01       -1.10      1.49 o
  -7   7   8        0.40        2.14      1.47 o
  -6   7   8        9.05        8.64      1.47 o
  -5   7   8      103.35      120.54      3.70 o
  -4   7   8        3.96        6.48      1.34 o
  -3   7   8      251.11      255.38      3.25 o
  -2   7   8       75.42       68.52      1.96 o
  -1   7   8      124.74      131.10      2.31 o
   0   7   8        1.81        0.97      1.09 o
   1   7   8      139.02      132.64      2.40 o
   2   7   8       33.08       17.00      1.15 o
   3   7   8       37.65       38.15      1.52 o
   4   7   8       89.42       88.36      3.12 o
   5   7   8        0.07        1.41      1.12 o
   6   7   8       47.88       47.78      1.66 o
   7   7   8       18.73       17.72      1.49 o
   8   7   8       30.35       21.08      2.50 o
   9   7   8       23.92       24.35      2.91 o
  10   7   8        6.12        5.14      2.90 o
  11   7   8       12.45       11.41      3.07 o
  12   7   8        2.98        2.55      3.03 o
  13   7   8       10.55       11.22      3.87 o
  14   7   8        0.54       -1.66      3.60 o
 -14   8   8      113.89      115.94      5.21 o
 -13   8   8        1.24        0.80      2.72 o
 -12   8   8      210.02      229.81      4.98 o
 -11   8   8        0.27        0.78      2.15 o
 -10   8   8      320.97      349.21      5.18 o
  -9   8   8       15.08       12.43      1.86 o
  -8   8   8      464.66      484.72      5.15 o
  -7   8   8       22.15       19.00      1.71 o
  -6   8   8      914.43      959.24      7.54 o
  -5   8   8       29.33       28.41      1.67 o
  -4   8   8     1120.64     1162.74      9.15 o
  -3   8   8       56.28       58.52      2.38 o
  -2   8   8      531.90      535.27      5.08 o
  -1   8   8      197.81      204.16      3.09 o
   0   8   8      299.03      315.13      3.46 o
   1   8   8      320.28      338.83      3.54 o
   2   8   8      249.02      232.26      2.88 o
   3   8   8       30.41       25.61      1.17 o
   4   8   8      409.32      398.74      4.29 o
   5   8   8       22.09       18.40      1.28 o
   6   8   8      467.36      473.32      5.07 o
   7   8   8       42.04       46.14      2.66 o
   8   8   8      356.02      363.03      6.54 o
   9   8   8        6.33        7.55      2.90 o
  10   8   8      216.41      216.72      7.47 o
  11   8   8        1.16        3.57      3.09 o
  12   8   8      114.01      132.37      6.20 o
  13   8   8       23.54       31.09      4.10 o
  14   8   8       64.39       63.31      7.09 o
 -13   9   8        0.64        0.85      2.83 o
 -12   9   8       11.44       11.88      2.92 o
 -11   9   8        1.80       -0.02      2.18 o
 -10   9   8        3.34        2.74      2.14 o
  -9   9   8       10.75        7.08      2.23 o
  -8   9   8        1.59        0.49      1.95 o
  -7   9   8       60.57       52.06      2.13 o
  -6   9   8       18.90       18.05      1.82 o
  -5   9   8        0.62       -1.49      1.72 o
  -4   9   8        0.73       -0.17      1.53 o
  -3   9   8        8.41        7.47      1.44 o
  -2   9   8        0.11        0.73      1.36 o
  -1   9   8       14.58       10.45      1.39 o
   0   9   8        2.18        3.62      1.26 o
   1   9   8        1.66        2.80      1.14 o
   2   9   8        9.47        6.52      1.12 o
   3   9   8       57.09       48.52      1.65 o
   4   9   8       30.64       25.11      1.31 o
   5   9   8       44.37       38.67      1.89 o
   6   9   8        4.32        6.13      1.89 o
   7   9   8       35.02       37.98      2.72 o
   8   9   8        0.98        8.52      2.42 o
   9   9   8       23.89       24.93      3.70 o
  10   9   8        2.88       10.00      4.24 o
  11   9   8        8.38        7.60      4.14 o
  12   9   8        9.74        9.08      3.81 o
  13   9   8        0.08       -0.47      5.20 o
 -12  10   8       66.36       54.40      3.87 o
 -11  10   8       13.62        9.98      3.25 o
 -10  10   8      120.73      107.66      4.02 o
  -9  10   8        0.19       -0.13      2.30 o
  -8  10   8      322.28      311.52      5.81 o
  -7  10   8        7.78        9.16      1.85 o
  -6  10   8      462.00      494.73      5.84 o
  -5  10   8        1.47        0.63      1.77 o
  -4  10   8      446.46      467.05      4.92 o
  -3  10   8       16.96       16.38      1.57 o
  -2  10   8      551.23      550.97      5.31 o
  -1  10   8       79.11       90.25      3.30 o
   0  10   8      773.15      816.23      6.86 o
   1  10   8      162.57      175.77      4.13 o
   2  10   8      377.49      377.87      4.23 o
   3  10   8       12.59       12.57      1.50 o
   4  10   8      128.96      132.93      3.33 o
   5  10   8        0.73       -0.54      1.40 o
   6  10   8      404.81      465.00      8.70 o
   7  10   8       21.74       26.31      2.70 o
   8  10   8      465.04      537.78      9.03 o
   9  10   8       27.63       31.71      3.81 o
  10  10   8      138.89      180.60     12.28 o
  11  10   8       10.19       14.52      4.59 o
  12  10   8       32.07       30.16      4.98 o
 -11  11   8       12.52       10.20      3.96 o
 -10  11   8        3.33        0.50      3.08 o
  -9  11   8        6.96        1.79      2.37 o
  -8  11   8       39.83       39.84      2.71 o
  -7  11   8        0.14       -2.04      2.04 o
  -6  11   8        0.16       -0.49      2.18 o
  -5  11   8        0.67        0.59      1.78 o
  -4  11   8       52.06       47.18      2.00 o
  -3  11   8       10.63       14.27      1.59 o
  -2  11   8       60.89       63.27      2.96 o
  -1  11   8       63.39       64.46      2.32 o
   0  11   8      114.41      127.11      3.30 o
   1  11   8       53.94       58.08      2.17 o
   2  11   8        1.23        4.45      1.51 o
   3  11   8       11.76       11.66      1.70 o
   4  11   8       32.72       31.18      1.98 o
   5  11   8       15.01       17.34      1.92 o
   6  11   8       18.53       17.84      2.61 o
   7  11   8        2.54        2.62      2.52 o
   8  11   8        6.92        8.18      2.64 o
   9  11   8        0.80        2.58      3.51 o
  10  11   8        4.31        6.38      4.41 o
  11  11   8        2.03        9.69      7.80 o
 -10  12   8       72.88       75.52      4.81 o
  -9  12   8        0.21        1.08      3.68 o
  -8  12   8       73.34       63.84      3.01 o
  -7  12   8        9.10        8.34      2.65 o
  -6  12   8      171.69      181.55      5.59 o
  -5  12   8       20.08       21.23      2.75 o
  -4  12   8      325.77      349.31      5.77 o
  -3  12   8       21.65       25.12      2.32 o
  -2  12   8      413.30      421.48      5.32 o
  -1  12   8        0.03        3.77      1.67 o
   0  12   8      287.88      297.91      4.79 o
   1  12   8       42.61       43.85      2.25 o
   2  12   8      265.84      285.77      5.29 o
   3  12   8        0.51        1.75      2.05 o
   4  12   8      198.28      209.51      4.67 o
   5  12   8       38.29       40.94      2.98 o
   6  12   8      129.92      151.81      6.68 o
   7  12   8       45.47       50.85      3.59 o
   8  12   8       76.54       70.77      3.37 o
   9  12   8       15.46       20.11      4.76 o
  -8  13   8       26.91       27.99      4.14 o
  -7  13   8        0.68        1.97      3.01 o
  -6  13   8       21.34       20.48      2.83 o
  -5  13   8        3.89        6.53      2.68 o
  -4  13   8        0.17        0.29      2.59 o
  -3  13   8        4.50        9.73      2.60 o
  -2  13   8        1.41        6.52      2.10 o
  -1  13   8        8.40       12.08      2.08 o
   0  13   8        0.25        2.09      1.90 o
   1  13   8        2.33        5.70      2.43 o
   2  13   8       13.90       18.79      2.51 o
   3  13   8        9.49       13.07      2.37 o
   4  13   8        5.14        8.49      2.97 o
   5  13   8        1.92        5.16      2.99 o
   6  13   8        2.47        4.57      2.96 o
   7  13   8        1.26        2.19      3.03 o
   8  13   8        9.24       10.22      3.71 o
  -6  14   8       63.81       53.71      4.46 o
  -5  14   8        3.44        2.00      3.07 o
  -4  14   8      131.29      139.25      6.11 o
  -3  14   8        0.27        1.33      2.61 o
  -2  14   8      156.70      177.97      5.54 o
  -1  14   8        1.64        5.25      2.11 o
   0  14   8      136.72      165.57      5.36 o
   1  14   8        4.81        7.68      2.56 o
   2  14   8      155.09      190.70      5.42 o
   3  14   8        0.09        4.83      3.08 o
   4  14   8       89.13      117.36      6.09 o
   5  14   8       11.31       14.25      3.62 o
  -1  15   8        3.51        5.11      3.28 o
   0  15   8        1.61        8.13      3.26 o
 -15   1   9        2.35        2.14      2.21 o
 -14   1   9      193.95      219.62      4.63 o
 -13   1   9        0.32       -2.04      2.04 o
 -12   1   9      201.52      206.72      3.78 o
 -11   1   9       16.17       10.64      1.77 o
 -10   1   9      161.31      161.13      3.41 o
  -9   1   9      385.83      401.61      4.48 o
  -8   1   9      156.19      163.73      3.22 o
  -7   1   9      193.33      187.70      3.33 o
  -6   1   9      300.95      288.73      3.23 o
  -5   1   9       65.28       60.49      1.97 o
  -4   1   9      555.12      569.63      4.50 o
  -3   1   9      276.51      282.80      2.80 o
  -2   1   9      473.49      475.46      3.44 o
  -1   1   9      233.52      229.47      2.25 o
   0   1   9      242.80      227.27      2.22 o
   1   1   9       14.60       11.02      0.92 o
   2   1   9      912.98      961.79      5.75 o
   3   1   9       93.22       82.47      1.84 o
   4   1   9      464.65      492.99      3.62 o
   5   1   9        0.42       -0.89      0.89 o
   6   1   9      540.07      514.42      3.83 o
   7   1   9      211.22      205.01      2.54 o
   8   1   9      932.29      895.74      7.01 o
   9   1   9      337.20      351.88      3.91 o
  10   1   9      263.25      272.12      3.41 o
  11   1   9      128.11      126.29      4.03 o
  12   1   9      194.03      199.60      4.58 o
  13   1   9      109.40      139.90      6.52 o
  14   1   9       93.01      104.08      4.98 o
 -15   2   9       15.45       14.97      2.31 o
 -14   2   9        0.32       -0.92      2.14 o
 -13   2   9        0.62       -1.90      1.90 o
 -12   2   9        0.63       -1.83      1.83 o
 -11   2   9        4.63        1.09      1.71 o
 -10   2   9        4.66        1.38      1.67 o
  -9   2   9       27.19       28.87      1.78 o
  -8   2   9       40.70       39.19      1.80 o
  -7   2   9       55.04       48.10      1.70 o
  -6   2   9       28.98       28.13      1.46 o
  -5   2   9        0.23       -1.13      1.13 o
  -4   2   9       16.81       15.26      1.16 o
  -3   2   9        7.60        7.45      1.10 o
  -2   2   9      114.06      108.30      1.96 o
  -1   2   9       11.58        4.24      0.89 o
   0   2   9       91.72       74.01      1.70 o
   1   2   9        0.08       -0.99      0.99 o
   2   2   9       10.87        7.60      0.96 o
   3   2   9        0.90        2.35      0.89 o
   4   2   9       99.11       98.49      2.08 o
   5   2   9       19.19       13.17      1.06 o
   6   2   9        1.60       -0.47      1.03 o
   7   2   9       42.68       31.81      1.23 o
   8   2   9        2.74        4.08      1.17 o
   9   2   9        8.24        8.46      1.14 o
  10   2   9        3.69        3.68      1.29 o
  11   2   9        0.40        0.07      1.59 o
  12   2   9       13.58        9.12      2.04 o
  13   2   9       24.07       18.01      2.77 o
  14   2   9        0.97        2.67      2.65 o
 -15   3   9       15.27       15.89      2.70 o
 -14   3   9      151.69      170.25      4.63 o
 -13   3   9        0.70       -2.02      2.02 o
 -12   3   9       79.10       65.69      2.48 o
 -11   3   9        8.74        2.07      1.80 o
 -10   3   9      427.41      438.11      5.00 o
  -9   3   9       93.53       99.55      3.13 o
  -8   3   9      923.25      958.65      7.62 o
  -7   3   9       11.53       10.24      1.49 o
  -6   3   9      336.67      341.52      3.75 o
  -5   3   9        0.68       -1.28      1.28 o
  -4   3   9      319.69      315.22      3.26 o
  -3   3   9       17.77       17.10      1.18 o
  -2   3   9      563.88      562.43      4.25 o
  -1   3   9       26.66       22.34      1.11 o
   0   3   9      499.83      466.84      3.74 o
   1   3   9      316.15      294.10      2.75 o
   2   3   9      805.07      770.24      4.98 o
   3   3   9       90.94       92.84      1.95 o
   4   3   9      811.90      789.02      5.20 o
   5   3   9      202.91      196.26      2.66 o
   6   3   9      484.57      478.17      4.17 o
   7   3   9       57.11       60.33      1.81 o
   8   3   9      302.52      299.15      3.39 o
   9   3   9       55.96       65.91      2.13 o
  10   3   9      220.21      217.38      3.22 o
  11   3   9        5.83        5.95      1.40 o
  12   3   9      136.09      122.34      5.10 o
  13   3   9        2.04       -0.70      2.56 o
  14   3   9       82.67       65.40      3.45 o
 -15   4   9        2.04        5.64      2.81 o
 -14   4   9        1.61       -1.10      2.49 o
 -13   4   9        2.39        1.01      2.23 o
 -12   4   9        4.35        0.40      2.00 o
 -11   4   9        0.81       -1.88      1.88 o
 -10   4   9        1.51       -1.91      1.91 o
  -9   4   9        1.63        1.93      1.73 o
  -8   4   9        2.63        6.07      1.71 o
  -7   4   9       22.19       25.44      1.67 o
  -6   4   9       25.65       25.30      1.62 o
  -5   4   9       42.33       32.89      1.60 o
  -4   4   9       92.66       91.27      2.48 o
  -3   4   9       57.03       47.27      1.44 o
  -2   4   9       64.19       65.02      2.01 o
  -1   4   9        1.04       -1.05      1.05 o
   0   4   9       42.78       31.84      1.24 o
   1   4   9       35.38       31.63      1.24 o
   2   4   9       15.39       14.08      1.11 o
   3   4   9        3.31        7.05      1.04 o
   4   4   9       27.52       32.24      1.20 o
   5   4   9      116.72      110.13      2.22 o
   6   4   9        1.83        0.96      1.01 o
   7   4   9        0.26       -1.15      1.15 o
   8   4   9       19.40       16.70      1.27 o
   9   4   9        2.89        0.42      1.16 o
  10   4   9        1.01        0.19      1.41 o
  11   4   9        1.51        1.19      2.47 o
  12   4   9       14.06       17.08      2.79 o
  13   4   9        0.93       -0.23      2.66 o
  14   4   9       23.32       22.61      2.97 o
 -14   5   9      127.28      134.25      5.32 o
 -13   5   9        2.12        1.57      2.42 o
 -12   5   9      134.55      136.32      4.29 o
 -11   5   9       26.66       21.03      2.10 o
 -10   5   9      260.74      259.27      4.96 o
  -9   5   9       81.45       87.69      3.28 o
  -8   5   9      697.90      705.25      6.48 o
  -7   5   9       44.84       41.54      1.80 o
  -6   5   9      801.11      824.54      6.75 o
  -5   5   9       16.83       13.47      1.50 o
  -4   5   9      300.72      299.72      3.46 o
  -3   5   9        6.43        4.46      1.36 o
  -2   5   9      387.96      390.52      3.62 o
  -1   5   9        6.14        3.52      1.18 o
   0   5   9      348.70      350.30      3.36 o
   1   5   9       23.06       12.86      1.18 o
   2   5   9     1154.46     1130.78      7.70 o
   3   5   9       80.00       87.70      2.33 o
   4   5   9     1116.79     1126.82      7.93 o
   5   5   9      103.63      111.90      2.21 o
   6   5   9      222.53      223.69      3.39 o
   7   5   9        1.17        0.87      1.31 o
   8   5   9       84.43       73.84      2.18 o
   9   5   9        0.43       -1.58      1.58 o
  10   5   9       48.99       46.09      2.96 o
  11   5   9       58.80       59.82      3.76 o
  12   5   9       75.26       83.11      4.18 o
  13   5   9       84.99       79.40      4.75 o
 -14   6   9        6.63        2.50      2.74 o
 -13   6   9        0.51       -2.40      2.55 o
 -12   6   9        0.46       -2.15      2.15 o
 -11   6   9        7.36        4.05      2.18 o
 -10   6   9        0.37       -2.03      2.03 o
  -9   6   9        0.08       -1.85      1.85 o
  -8   6   9        8.44        5.84      1.74 o
  -7   6   9       37.54       36.20      1.78 o
  -6   6   9       50.56       43.90      1.82 o
  -5   6   9       86.63       75.37      3.09 o
  -4   6   9       17.74       14.35      1.51 o
  -3   6   9      188.95      191.26      3.15 o
  -2   6   9        0.16       -1.38      1.38 o
  -1   6   9       16.64       10.57      1.28 o
   0   6   9        0.42       -1.15      1.15 o
   1   6   9        3.83       -0.68      1.62 o
   2   6   9      161.89      154.17      4.06 o
   3   6   9      158.26      172.10      4.48 o
   4   6   9        5.52        7.52      1.09 o
   5   6   9        2.79        2.62      1.08 o
   6   6   9        0.01        0.81      1.32 o
   7   6   9       18.34       20.70      1.43 o
   8   6   9        7.49        3.06      1.86 o
   9   6   9        3.39       -0.40      2.45 o
  10   6   9        0.06       -0.84      2.50 o
  11   6   9        4.97        4.46      2.98 o
  12   6   9        3.91        6.86      3.17 o
  13   6   9        1.34        4.53      3.24 o
 -13   7   9       10.85        5.23      2.68 o
 -12   7   9      112.94      101.90      4.73 o
 -11   7   9        2.95        0.13      2.17 o
 -10   7   9      204.00      210.62      4.64 o
  -9   7   9        3.65       -0.53      2.06 o
  -8   7   9      311.16      332.93      5.56 o
  -7   7   9       11.91        8.18      1.72 o
  -6   7   9      386.56      416.16      4.80 o
  -5   7   9        0.39       -1.59      1.59 o
  -4   7   9      425.53      422.81      4.47 o
  -3   7   9       16.28       16.28      1.62 o
  -2   7   9      437.99      433.53      4.58 o
  -1   7   9       83.10       81.30      2.21 o
   0   7   9      123.70      118.46      2.77 o
   1   7   9      115.20      109.36      2.71 o
   2   7   9      146.30      149.01      3.09 o
   3   7   9        5.08        2.27      1.31 o
   4   7   9      380.60      387.33      4.06 o
   5   7   9        0.24       -1.34      1.34 o
   6   7   9      315.84      316.92      4.49 o
   7   7   9        1.14        2.90      1.71 o
   8   7   9      132.86      125.51      4.94 o
   9   7   9        0.25        2.87      3.34 o
  10   7   9       82.23       76.62      4.50 o
  11   7   9       22.97       24.05      3.44 o
  12   7   9       95.99      106.18      5.74 o
 -12   8   9       16.85       11.62      3.04 o
 -11   8   9        2.51        2.87      2.42 o
 -10   8   9       48.46       50.78      2.77 o
  -9   8   9        0.26        1.07      2.29 o
  -8   8   9        3.69        4.49      2.28 o
  -7   8   9        1.51        0.93      1.99 o
  -6   8   9        9.01        5.86      1.81 o
  -5   8   9       28.51       26.87      1.80 o
  -4   8   9        8.77        5.70      1.61 o
  -3   8   9       26.38       18.29      1.62 o
  -2   8   9       30.97       25.25      1.64 o
  -1   8   9        5.67        3.93      1.42 o
   0   8   9      161.61      172.77      3.10 o
   1   8   9       29.69       25.73      1.58 o
   2   8   9      127.80      112.29      2.85 o
   3   8   9        0.23       -1.23      1.23 o
   4   8   9        4.84        0.77      1.47 o
   5   8   9       43.47       40.30      1.86 o
   6   8   9        0.96        2.71      1.47 o
   7   8   9       30.72       36.66      3.85 o
   8   8   9       12.08       16.76      3.12 o
   9   8   9       26.47       27.60      3.41 o
  10   8   9        0.38        5.83      3.25 o
  11   8   9        0.85        1.37      3.15 o
  12   8   9        0.23        1.14      3.70 o
 -11   9   9        0.44       -1.77      2.89 o
 -10   9   9      130.73      145.16      5.25 o
  -9   9   9        7.86        7.47      2.39 o
  -8   9   9      234.83      258.67      5.28 o
  -7   9   9        6.78        3.92      2.31 o
  -6   9   9      347.83      375.29      5.43 o
  -5   9   9        0.20       -0.94      1.74 o
  -4   9   9      296.87      302.22      4.63 o
  -3   9   9        9.48        9.70      1.67 o
  -2   9   9      226.85      235.66      3.67 o
  -1   9   9        4.88        3.98      1.57 o
   0   9   9      256.84      276.79      3.96 o
   1   9   9       72.93       66.42      2.24 o
   2   9   9       98.88       92.40      2.67 o
   3   9   9        9.10        2.50      1.58 o
   4   9   9       56.71       52.49      2.41 o
   5   9   9        7.28        5.20      1.64 o
   6   9   9      108.60      129.07      7.54 o
   7   9   9       15.87       18.74      3.64 o
   8   9   9      139.57      154.83      7.06 o
   9   9   9       13.46       21.71      3.79 o
  10   9   9      120.06      145.98      9.21 o
  11   9   9        5.91       12.83      4.47 o
 -10  10   9        5.34        1.77      2.92 o
  -9  10   9        0.32       -2.76      2.76 o
  -8  10   9       23.78       24.47      2.59 o
  -7  10   9        7.99        7.55      2.37 o
  -6  10   9        2.41        1.61      2.27 o
  -5  10   9        7.38        8.58      2.48 o
  -4  10   9        0.22        0.88      2.04 o
  -3  10   9       14.74       14.32      1.91 o
  -2  10   9        1.40        1.37      1.64 o
  -1  10   9       38.92       36.42      1.85 o
   0  10   9        2.22        4.96      1.54 o
   1  10   9        0.71        1.36      1.69 o
   2  10   9        0.14        0.49      2.01 o
   3  10   9        0.06       -1.66      1.66 o
   4  10   9        0.10       -1.60      1.60 o
   5  10   9        1.36        1.31      2.50 o
   6  10   9        3.12        5.11      2.85 o
   7  10   9        9.13       14.88      3.68 o
   8  10   9        0.14        7.84      3.96 o
   9  10   9       15.23       22.01      3.97 o
  10  10   9        2.24       10.63      8.03 o
  -9  11   9        3.88        3.27      2.95 o
  -8  11   9       64.97       53.58      3.39 o
  -7  11   9       12.70        8.48      2.90 o
  -6  11   9      169.98      183.52      5.26 o
  -5  11   9        4.64        6.15      2.54 o
  -4  11   9      313.99      345.14      6.18 o
  -3  11   9        3.97        6.51      2.45 o
  -2  11   9      315.32      343.88      4.94 o
  -1  11   9        3.27        5.40      1.93 o
   0  11   9      175.68      176.97      4.10 o
   1  11   9        2.07        1.67      2.17 o
   2  11   9       73.00       67.36      3.70 o
   3  11   9        3.07        0.56      2.06 o
   4  11   9       81.89       75.69      4.62 o
   5  11   9        0.36        0.78      2.60 o
   6  11   9      126.59      140.86      5.45 o
   7  11   9        5.39        9.16      3.71 o
   8  11   9      153.38      188.66     10.21 o
  -7  12   9        0.09        0.27      2.86 o
  -6  12   9        6.51        5.28      2.84 o
  -5  12   9        4.26        2.51      2.76 o
  -4  12   9        3.23        5.63      2.74 o
  -3  12   9        0.15        4.95      2.67 o
  -2  12   9       10.79       12.61      2.71 o
  -1  12   9        0.51        6.03      2.03 o
   0  12   9        0.01        2.91      1.98 o
   1  12   9        1.30        0.23      2.39 o
   2  12   9        0.10        1.24      2.41 o
   3  12   9        1.16        3.14      2.30 o
   4  12   9        9.47       16.50      3.16 o
   5  12   9        0.69        0.41      3.02 o
   6  12   9        0.32        1.80      3.05 o
  -5  13   9        8.07        7.18      2.87 o
  -4  13   9      126.96      147.13      5.83 o
  -3  13   9       16.59       20.20      2.95 o
  -2  13   9      218.54      244.92      7.15 o
  -1  13   9        5.21        9.08      2.71 o
   0  13   9      114.64      113.81      5.23 o
   1  13   9        0.54        5.46      2.55 o
   2  13   9       42.48       42.74      2.89 o
   3  13   9        0.08        3.23      3.10 o
   4  13   9       74.54       74.69      4.07 o
 -13   0  10       41.39       40.70      3.77 o
 -12   0  10      331.50      352.48      7.99 o
 -11   0  10       17.77       20.99      3.45 o
 -10   0  10      375.22      409.20      8.07 o
  -9   0  10      127.60      123.58      5.72 o
  -8   0  10       66.77       65.06      3.13 o
  -7   0  10       63.91       57.78      3.01 o
  -6   0  10      235.62      241.99      5.51 o
  -5   0  10       79.71       70.34      3.94 o
  -4   0  10      804.47      807.49      8.41 o
  -3   0  10      139.49      134.87      3.82 o
  -2   0  10      798.49      776.84      8.08 o
  -1   0  10      433.96      402.43      5.34 o
   0   0  10      587.01      578.65      6.58 o
   1   0  10       97.09      108.50      3.38 o
   2   0  10      472.56      474.24      5.78 o
   3   0  10        7.56        4.55      1.66 o
   4   0  10      284.01      273.84      4.32 o
   5   0  10        0.61        0.14      1.62 o
   6   0  10      442.69      458.01      6.18 o
   7   0  10       76.30       99.10      3.79 o
   8   0  10      258.18      236.64      4.75 o
   9   0  10       31.80       24.95      2.10 o
  10   0  10       62.16       51.70      3.04 o
  11   0  10       35.11       27.66      3.32 o
  12   0  10       26.10       25.70      3.35 o
  13   0  10      113.29      124.30      8.12 o
 -13   1  10        0.13       -0.22      2.31 o
 -12   1  10       27.81       28.05      2.52 o
 -11   1  10        0.00        1.59      2.23 o
 -10   1  10        0.73        1.06      2.18 o
  -9   1  10        9.68       13.77      2.20 o
  -8   1  10        7.78        9.47      1.83 o
  -7   1  10       42.52       31.90      1.92 o
  -6   1  10        0.06       -1.62      1.62 o
  -5   1  10        0.16       -1.40      1.40 o
  -4   1  10       21.92       20.86      1.44 o
  -3   1  10       45.49       44.51      1.54 o
  -2   1  10        1.74        2.29      1.27 o
  -1   1  10       12.40        7.46      1.27 o
   0   1  10        0.37       -1.16      1.16 o
   1   1  10        1.88        0.16      1.20 o
   2   1  10        1.52        1.74      1.20 o
   3   1  10        0.66       -1.14      1.14 o
   4   1  10       40.83       36.38      1.34 o
   5   1  10        6.44        2.10      1.10 o
   6   1  10       51.85       47.27      1.48 o
   7   1  10        3.79        3.86      1.26 o
   8   1  10        1.20        2.14      1.21 o
   9   1  10        3.97        5.47      1.22 o
  10   1  10        1.98        4.19      1.71 o
  11   1  10        3.42        5.49      1.76 o
  12   1  10        0.72       -1.60      2.04 o
  13   1  10        4.01        0.24      3.78 o
 -13   2  10        8.49        6.10      2.28 o
 -12   2  10       99.81       95.42      3.84 o
 -11   2  10        3.79        1.10      2.08 o
 -10   2  10      202.64      214.87      4.36 o
  -9   2  10        4.30        5.17      2.12 o
  -8   2  10      413.40      434.42      5.06 o
  -7   2  10       22.21       18.56      1.83 o
  -6   2  10      216.73      227.95      3.77 o
  -5   2  10       84.06       74.22      2.08 o
  -4   2  10      270.98      265.48      3.49 o
  -3   2  10       52.44       44.65      1.61 o
  -2   2  10      396.34      410.35      4.01 o
  -1   2  10       62.01       46.98      1.51 o
   0   2  10      557.07      557.60      4.58 o
   1   2  10       50.04       44.11      1.48 o
   2   2  10      474.52      484.98      4.16 o
   3   2  10       36.81       33.22      1.31 o
   4   2  10      182.47      186.00      2.59 o
   5   2  10       48.31       37.79      1.42 o
   6   2  10      280.36      271.43      3.16 o
   7   2  10      107.78      113.28      2.51 o
   8   2  10      178.41      180.43      2.99 o
   9   2  10       95.84      107.35      3.12 o
  10   2  10      151.48      143.83      4.27 o
  11   2  10       31.30       32.28      2.39 o
  12   2  10       74.88       61.26      3.34 o
 -13   3  10        2.38       -1.84      2.22 o
 -12   3  10        4.01       -1.35      2.17 o
 -11   3  10        3.73       -1.96      2.05 o
 -10   3  10        8.02        4.63      2.06 o
  -9   3  10       31.27       28.55      2.17 o
  -8   3  10        0.29        3.65      1.82 o
  -7   3  10       15.92        9.93      1.71 o
  -6   3  10       16.83       12.53      1.65 o
  -5   3  10        9.67        6.18      1.58 o
  -4   3  10       48.61       43.21      1.88 o
  -3   3  10        1.86       -1.44      1.44 o
  -2   3  10       80.12       70.65      1.99 o
  -1   3  10        0.06       -1.23      1.23 o
   0   3  10       74.46       71.44      1.99 o
   1   3  10        1.67       -0.89      1.17 o
   2   3  10       18.11       16.50      1.24 o
   3   3  10       81.85       83.44      2.19 o
   4   3  10       35.80       38.26      1.46 o
   5   3  10       21.33       25.63      1.39 o
   6   3  10        3.14        3.63      1.28 o
   7   3  10        8.84        5.92      1.34 o
   8   3  10       12.28       10.19      1.55 o
   9   3  10        0.13        2.28      1.95 o
  10   3  10       11.45       14.46      2.05 o
  11   3  10        0.10        2.63      2.65 o
  12   3  10        4.13        3.50      2.67 o
 -13   4  10       16.51       12.78      2.50 o
 -12   4  10       39.90       29.36      2.56 o
 -11   4  10        6.60       -0.56      2.10 o
 -10   4  10      184.73      200.86      4.31 o
  -9   4  10       37.99       37.60      2.25 o
  -8   4  10      296.00      296.39      4.35 o
  -7   4  10      112.47      108.08      3.36 o
  -6   4  10      273.94      272.71      3.85 o
  -5   4  10       28.24       22.95      1.73 o
  -4   4  10      315.85      331.40      4.03 o
  -3   4  10        5.44        3.03      1.56 o
  -2   4  10      273.80      289.67      3.93 o
  -1   4  10        3.25        0.09      1.45 o
   0   4  10      411.58      438.71      4.30 o
   1   4  10        0.41       -0.41      1.25 o
   2   4  10      505.77      514.11      4.05 o
   3   4  10       71.90       70.40      2.20 o
   4   4  10      454.10      438.75      4.28 o
   5   4  10      179.15      174.88      2.98 o
   6   4  10      262.40      262.90      3.50 o
   7   4  10       71.54       82.46      3.56 o
   8   4  10       64.63       65.16      2.61 o
   9   4  10       40.39       40.68      2.34 o
  10   4  10      129.17      143.02      5.33 o
  11   4  10       48.30       54.22      3.27 o
  12   4  10       75.10       65.82      3.45 o
 -12   5  10        5.85       -0.41      2.51 o
 -11   5  10        0.92       -0.07      2.44 o
 -10   5  10        0.00       -2.34      2.34 o
  -9   5  10        5.78        3.10      2.55 o
  -8   5  10        2.81       -1.87      2.28 o
  -7   5  10       18.81       15.23      2.19 o
  -6   5  10        3.79        0.82      1.62 o
  -5   5  10       26.53       20.73      1.72 o
  -4   5  10       24.69       21.78      1.67 o
  -3   5  10        2.50        1.41      1.48 o
  -2   5  10        7.46        7.15      1.59 o
  -1   5  10        5.78        3.43      1.55 o
   0   5  10        0.09       -0.92      1.47 o
   1   5  10        5.69        3.46      1.36 o
   2   5  10        2.89        5.71      1.34 o
   3   5  10       51.51       59.13      2.13 o
   4   5  10        0.17        3.77      1.40 o
   5   5  10        2.82        2.78      1.44 o
   6   5  10       12.96       17.86      1.76 o
   7   5  10        0.20        0.43      1.86 o
   8   5  10        0.71        0.05      1.48 o
   9   5  10        0.83       -2.03      2.53 o
  10   5  10        0.70        0.83      2.69 o
  11   5  10        8.38        5.26      2.81 o
 -12   6  10       72.55       60.65      3.42 o
 -11   6  10        6.58        0.16      2.76 o
 -10   6  10      207.37      215.77      5.72 o
  -9   6  10        7.45        5.23      2.69 o
  -8   6  10      199.24      198.18      5.51 o
  -7   6  10        9.93        5.51      2.30 o
  -6   6  10      159.62      153.18      3.82 o
  -5   6  10        0.38       -1.65      1.65 o
  -4   6  10      218.91      227.35      3.60 o
  -3   6  10        7.91        6.32      1.56 o
  -2   6  10      272.07      287.82      3.77 o
  -1   6  10       61.64       55.79      1.92 o
   0   6  10      186.47      176.68      3.76 o
   1   6  10       23.24       20.48      1.82 o
   2   6  10      406.71      436.81      4.91 o
   3   6  10       67.69       81.24      3.88 o
   4   6  10      526.85      557.72      5.93 o
   5   6  10       19.94       22.45      1.95 o
   6   6  10      205.96      205.97      4.30 o
   7   6  10        2.34        3.25      1.58 o
   8   6  10       65.13       56.41      3.00 o
   9   6  10        2.55        3.86      2.70 o
  10   6  10       45.58       44.72      3.75 o
  11   6  10       20.13       22.18      3.49 o
 -11   7  10        0.04       -1.92      2.81 o
 -10   7  10       17.48       17.08      2.88 o
  -9   7  10        7.92        7.93      2.74 o
  -8   7  10        0.12       -2.58      2.59 o
  -7   7  10        4.96        0.28      2.56 o
  -6   7  10        2.72       -1.23      2.04 o
  -5   7  10        0.01       -1.95      1.95 o
  -4   7  10        0.19       -1.05      1.63 o
  -3   7  10       12.27        7.03      1.68 o
  -2   7  10       17.65       17.56      1.70 o
  -1   7  10        0.22       -0.72      1.73 o
   0   7  10        8.34        8.68      1.77 o
   1   7  10        2.93       -0.26      1.67 o
   2   7  10       33.71       33.25      1.86 o
   3   7  10       21.87       18.54      1.82 o
   4   7  10        9.52        8.94      2.30 o
   5   7  10        1.01       -1.97      1.97 o
   6   7  10        1.27       -1.58      1.99 o
   7   7  10        0.06        0.20      2.76 o
   8   7  10        0.33        1.41      2.77 o
   9   7  10        9.21        9.50      3.23 o
  10   7  10        3.23        3.18      3.23 o
 -10   8  10      122.11      130.68      5.46 o
  -9   8  10        0.57       -0.13      2.72 o
  -8   8  10      208.64      235.66      5.79 o
  -7   8  10        1.09       -1.45      2.59 o
  -6   8  10      222.45      240.83      5.67 o
  -5   8  10        0.04       -2.48      2.48 o
  -4   8  10      187.63      196.87      5.17 o
  -3   8  10        0.41       -1.06      1.89 o
  -2   8  10      104.74      103.54      3.91 o
  -1   8  10        2.25       -1.21      1.49 o
   0   8  10      122.56      119.30      3.28 o
   1   8  10       37.40       31.64      1.92 o
   2   8  10      127.04      130.38      3.65 o
   3   8  10       36.88       36.67      2.24 o
   4   8  10       43.01       40.59      2.68 o
   5   8  10       14.65       12.66      2.43 o
   6   8  10       52.89       46.63      4.17 o
   7   8  10        5.18        6.19      3.54 o
   8   8  10       72.45       67.42      4.74 o
   9   8  10        7.06       14.23      3.43 o
  -9   9  10        2.82        2.07      2.84 o
  -8   9  10        7.33        8.77      2.79 o
  -7   9  10        2.05        0.82      2.68 o
  -6   9  10        0.27       -1.71      2.62 o
  -5   9  10        0.88       -0.31      2.58 o
  -4   9  10        6.23        4.16      2.49 o
  -3   9  10        5.35        7.14      2.46 o
  -2   9  10        5.28        4.02      2.00 o
  -1   9  10        0.09       -1.21      1.63 o
   0   9  10        7.42        2.78      1.61 o
   1   9  10        0.19       -1.49      1.55 o
   2   9  10        4.28        3.46      2.01 o
   3   9  10        6.82        5.87      2.11 o
   4   9  10        1.26        1.37      2.42 o
   5   9  10        2.72        3.12      3.54 o
   6   9  10        2.11        4.45      3.65 o
   7   9  10        2.59        5.86      3.72 o
   8   9  10       18.90       25.04      4.10 o
  -7  10  10        0.02       -1.38      2.68 o
  -6  10  10      102.40       93.37      4.56 o
  -5  10  10        1.41        2.12      2.62 o
  -4  10  10      193.88      206.46      5.46 o
  -3  10  10        0.35        0.34      2.47 o
  -2  10  10      101.73      117.35      4.73 o
  -1  10  10        0.15       -1.94      1.94 o
   0  10  10       51.44       45.43      2.44 o
   1  10  10       10.66       10.90      2.04 o
   2  10  10       63.17       53.07      2.39 o
   3  10  10       42.12       39.45      2.54 o
   4  10  10       34.31       34.98      3.49 o
   5  10  10        0.72        0.56      3.79 o
   6  10  10       30.38       28.64      4.21 o
  -5  11  10        0.01       -2.60      2.60 o
  -4  11  10       11.58        9.80      2.62 o
  -3  11  10        0.73        2.32      2.78 o
  -2  11  10        0.41        3.49      2.71 o
  -1  11  10        6.47        8.82      2.71 o
   0  11  10        1.44        2.74      2.61 o
   1  11  10        3.39        3.48      2.56 o
   2  11  10       17.79       17.87      2.23 o
   3  11  10       15.94       17.46      3.27 o
   4  11  10       12.09       19.09      3.39 o
 -11   1  11       26.94       29.14      2.68 o
 -10   1  11      237.48      256.38      5.19 o
  -9   1  11        0.13       -0.93      2.31 o
  -8   1  11      195.25      229.89      4.90 o
  -7   1  11        2.97        1.37      2.18 o
  -6   1  11      282.71      314.08      5.56 o
  -5   1  11        4.70        4.16      2.32 o
  -4   1  11      340.68      360.73      5.75 o
  -3   1  11       46.25       38.75      2.31 o
  -2   1  11      276.24      273.32      4.09 o
  -1   1  11      138.08      134.73      3.06 o
   0   1  11      205.16      200.37      3.26 o
   1   1  11       64.13       51.12      1.77 o
   2   1  11      141.91      134.07      2.92 o
   3   1  11        2.77        1.85      1.35 o
   4   1  11      128.17      130.01      2.91 o
   5   1  11        4.09        7.96      1.45 o
   6   1  11       91.87       93.54      2.65 o
   7   1  11       18.59       24.20      1.84 o
   8   1  11      113.37      109.49      4.20 o
   9   1  11        5.59        9.28      2.18 o
  10   1  11       37.82       32.79      2.47 o
 -11   2  11        1.85        2.53      2.48 o
 -10   2  11        0.32       -0.85      2.35 o
  -9   2  11        3.17        3.03      2.34 o
  -8   2  11        0.04        2.17      2.48 o
  -7   2  11        3.75        4.20      2.42 o
  -6   2  11        0.03        0.97      2.34 o
  -5   2  11        1.17       -1.01      2.31 o
  -4   2  11        6.16        2.59      2.08 o
  -3   2  11       15.27       14.17      2.01 o
  -2   2  11        3.09        2.03      1.80 o
  -1   2  11       69.64       73.36      2.58 o
   0   2  11       10.46        9.50      1.60 o
   1   2  11        2.04        0.42      1.48 o
   2   2  11        0.05       -0.08      1.44 o
   3   2  11       25.18       26.80      1.63 o
   4   2  11        3.58        7.31      1.58 o
   5   2  11        2.49        0.40      1.52 o
   6   2  11        5.67        6.84      1.60 o
   7   2  11       19.83       21.36      2.05 o
   8   2  11        5.64        9.05      2.19 o
   9   2  11        6.20        6.61      2.16 o
  10   2  11        0.27        2.06      2.15 o
 -10   3  11       69.30       74.78      3.52 o
  -9   3  11        1.37        2.21      2.52 o
  -8   3  11      196.49      219.69      5.20 o
  -7   3  11       54.84       47.09      2.81 o
  -6   3  11      265.32      274.45      5.33 o
  -5   3  11       35.11       29.46      2.55 o
  -4   3  11      262.32      276.01      4.79 o
  -3   3  11       69.89       61.45      2.62 o
  -2   3  11      178.70      189.04      3.72 o
  -1   3  11       49.93       60.59      3.38 o
   0   3  11      204.04      223.39      4.22 o
   1   3  11        4.75        6.21      1.61 o
   2   3  11      270.79      280.87      3.85 o
   3   3  11       20.34       21.29      1.66 o
   4   3  11      154.83      160.32      3.19 o
   5   3  11       86.94       95.40      2.80 o
   6   3  11       35.63       28.62      2.16 o
   7   3  11       46.77       46.11      2.29 o
   8   3  11       43.15       45.11      2.42 o
   9   3  11       40.48       43.42      2.55 o
 -10   4  11        0.01       -1.10      2.40 o
  -9   4  11        0.59        0.54      2.35 o
  -8   4  11        0.55       -2.26      2.26 o
  -7   4  11        0.20       -2.41      2.41 o
  -6   4  11        0.13       -2.28      2.28 o
  -5   4  11        9.13        5.52      2.33 o
  -4   4  11        0.08       -2.03      2.03 o
  -3   4  11        0.28       -1.98      1.98 o
  -2   4  11        0.56       -2.15      2.15 o
  -1   4  11        5.95        3.99      2.10 o
   0   4  11       54.14       54.18      2.49 o
   1   4  11       11.53       11.51      2.01 o
   2   4  11        1.08        5.44      1.80 o
   3   4  11       19.73       18.48      1.69 o
   4   4  11       37.83       40.31      1.83 o
   5   4  11        0.50       -1.93      1.93 o
   6   4  11        3.44        1.90      1.90 o
   7   4  11        0.18        0.53      1.87 o
   8   4  11        0.31       -0.54      2.08 o
   9   4  11        1.84        3.84      2.84 o
  -9   5  11       10.11        8.27      2.59 o
  -8   5  11      139.85      144.19      4.50 o
  -7   5  11       20.64       12.58      2.36 o
  -6   5  11       67.12       53.14      2.62 o
  -5   5  11        1.45       -2.36      2.36 o
  -4   5  11      124.71      125.07      4.46 o
  -3   5  11        0.64       -2.25      2.25 o
  -2   5  11      153.19      156.90      4.45 o
  -1   5  11        5.63        5.26      1.97 o
   0   5  11      206.11      223.05      4.30 o
   1   5  11        4.13        9.60      1.96 o
   2   5  11      242.89      275.79      4.82 o
   3   5  11       13.71       15.97      1.98 o
   4   5  11      279.89      279.63      5.58 o
   5   5  11       31.12       28.48      2.21 o
   6   5  11      146.94      148.63      4.29 o
   7   5  11       17.90       18.41      2.22 o
   8   5  11       49.84       46.62      3.10 o
  -9   6  11        0.04       -2.33      3.21 o
  -8   6  11        0.28       -2.50      2.50 o
  -7   6  11        1.13       -1.57      2.43 o
  -6   6  11        0.74       -2.19      2.19 o
  -5   6  11        1.55       -1.91      2.15 o
  -4   6  11        5.89        3.41      2.14 o
  -3   6  11        4.23        0.59      2.29 o
  -2   6  11       52.23       54.37      2.71 o
  -1   6  11        1.24       -0.14      2.20 o
   0   6  11       90.66       96.26      3.84 o
   1   6  11       20.28       20.65      2.27 o
   2   6  11       11.67       17.51      2.19 o
   3   6  11        0.11        0.98      1.92 o
   4   6  11        1.47        5.02      2.28 o
   5   6  11        0.02       -1.40      2.18 o
   6   6  11       13.77       12.63      2.13 o
   7   6  11       12.05        9.79      2.72 o
   8   6  11        2.85        2.30      2.95 o
  -8   7  11       85.58       75.99      3.98 o
  -7   7  11        5.46        1.80      2.50 o
  -6   7  11      101.39      101.60      5.19 o
  -5   7  11        2.45        0.79      2.36 o
  -4   7  11       66.36       63.54      2.65 o
  -3   7  11        3.39        2.73      2.10 o
  -2   7  11       39.09       37.92      2.58 o
  -1   7  11        0.31        1.01      2.41 o
   0   7  11       47.23       35.21      2.33 o
   1   7  11        5.96        4.22      2.10 o
   2   7  11       91.50       88.91      3.57 o
   3   7  11       94.93       95.31      4.53 o
   4   7  11       79.07       76.37      3.63 o
   5   7  11       64.40       66.38      3.24 o
   6   7  11       56.84       52.83      3.91 o
   7   7  11        8.67       15.06      3.13 o
  -6   8  11        0.10        0.62      2.72 o
  -5   8  11        0.28        0.97      2.67 o
  -4   8  11       14.58       16.18      2.50 o
  -3   8  11        1.66        0.14      2.30 o
  -2   8  11       26.01       24.75      2.44 o
  -1   8  11        8.92        9.63      2.56 o
   0   8  11        3.59        6.30      2.48 o
   1   8  11        1.96        1.06      2.10 o
   2   8  11        4.17        2.27      2.61 o
   3   8  11        2.19        0.14      2.53 o
   4   8  11        0.07       -2.66      2.66 o
   5   8  11        3.78        4.03      3.82 o
  -4   9  11      155.89      180.03      5.61 o
  -3   9  11        3.97        4.07      2.39 o
  -2   9  11       75.79       65.45      2.83 o
  -1   9  11        0.56        0.60      2.21 o
   0   9  11      132.03      146.54      4.99 o
   1   9  11        1.11        4.95      2.68 o
   2   9  11      121.37      134.30      5.83 o
   3   9  11        0.36       -2.97      3.21 o
  -7   0  12        1.99        3.06      4.24 o
  -6   0  12      141.25      162.91      7.74 o
  -5   0  12       13.36       13.04      4.10 o
  -4   0  12      204.33      234.80      8.42 o
  -3   0  12       26.36       29.92      4.28 o
  -2   0  12      150.71      148.83      7.43 o
  -1   0  12        4.30        0.63      3.15 o
   0   0  12      237.91      232.67      6.81 o
   1   0  12       21.64       17.46      3.40 o
   2   0  12      123.68      124.68      5.73 o
   3   0  12       64.88       71.09      5.04 o
   4   0  12       34.97       33.48      3.98 o
   5   0  12       22.59       28.37      3.86 o
   6   0  12      143.20      151.66      6.87 o
  -7   1  12        0.10       -2.91      2.91 o
  -6   1  12        3.61        0.97      2.81 o
  -5   1  12        3.44        0.77      2.80 o
  -4   1  12        9.05        6.67      2.83 o
  -3   1  12        0.06       -2.66      2.66 o
  -2   1  12        1.31       -2.63      2.63 o
  -1   1  12       15.72       10.07      2.48 o
   0   1  12        0.00        1.83      2.20 o
   1   1  12        4.49        7.33      2.17 o
   2   1  12       12.72       12.19      2.15 o
   3   1  12        4.12        3.20      2.06 o
   4   1  12        6.12        6.48      2.29 o
   5   1  12       10.51        8.42      2.50 o
   6   1  12        2.74        7.22      2.30 o
  -7   2  12        8.04        4.23      3.03 o
  -6   2  12       96.94       88.36      3.76 o
  -5   2  12        7.43        1.80      2.84 o
  -4   2  12      105.92       96.46      4.01 o
  -3   2  12       44.65       35.10      3.06 o
  -2   2  12       83.30       74.13      3.46 o
  -1   2  12       40.95       42.29      2.77 o
   0   2  12       89.08       97.31      5.23 o
   1   2  12        5.58        8.93      2.34 o
   2   2  12       65.70       57.91      2.75 o
   3   2  12       14.65       13.48      2.37 o
   4   2  12       36.76       33.04      2.48 o
   5   2  12       16.24       13.81      2.52 o
   6   2  12       28.97       24.78      2.63 o
  -7   3  12        3.20       -2.60      6.85 o
  -6   3  12        7.59        1.50      2.92 o
  -5   3  12        8.91        1.93      2.80 o
  -4   3  12        6.06        1.17      2.76 o
  -3   3  12        1.97       -2.66      2.66 o
  -2   3  12        0.43       -2.57      2.57 o
  -1   3  12        0.21       -0.78      2.60 o
   0   3  12        6.74       10.67      2.42 o
   1   3  12        2.41        4.60      2.38 o
   2   3  12        4.92        6.16      2.56 o
   3   3  12       15.30       14.60      2.45 o
   4   3  12        8.82        3.92      2.19 o
   5   3  12        6.56       -0.11      2.37 o
  -6   4  12       27.38       14.77      3.05 o
  -5   4  12        3.60       -2.76      2.76 o
  -4   4  12       30.80       16.28      2.86 o
  -3   4  12        5.03       -1.69      2.68 o
  -2   4  12       50.21       38.91      3.03 o
  -1   4  12        0.82       -0.33      2.60 o
   0   4  12      101.16      115.95      4.94 o
   1   4  12        1.95        3.61      2.63 o
   2   4  12       99.54      105.10      4.49 o
   3   4  12        0.43       -1.88      2.60 o
   4   4  12       41.62       33.94      2.76 o
   5   4  12        0.28       -2.38      2.38 o
  -5   5  12        0.10       -2.52      2.52 o
  -4   5  12        1.23       -2.69      2.69 o
  -3   5  12        0.04       -2.60      2.60 o
  -2   5  12        0.80       -1.65      2.66 o
  -1   5  12        8.74       11.23      2.74 o
   0   5  12        0.53        5.34      2.63 o
   1   5  12       10.30       14.20      2.85 o
   2   5  12        3.34        6.13      2.79 o
   3   5  12        0.13        0.25      2.49 o
   4   5  12        0.07       -4.25      4.25 o
  -3   6  12        0.18       -3.01      3.06 o
  -2   6  12       51.16       50.49      3.25 o
  -1   6  12        0.14        1.11      2.69 o
   0   6  12       70.11       63.35      3.55 o
   1   6  12        0.25        0.36      3.23 o
   2   6  12       53.46       43.97      7.56 o
 
